# Supplementary material for: Reproductive and genetic roles of the maternal progenitor in the origin of common wheat (Triticum aestivum L.)
Source: Ecol Evol. 2020 Dec 2;10(24):13926–37. doi: 10.1002/ece3.6985 (PMC7771132; doi:10.1002/ece3.6985)
Supplement: Supplementary file 2 — Table S1 [file ECE3-10-13926-s002.xlsx]

## Sheet: Sheet1
Table S1 Triticum turgidum accessions used and their crossability values, F1 hybrid phenotypes, and hybrid genome doubling frequencies obtained through the artificial cross experiment
No.	Taxon	Accession	Category1	Category2	Geographic origin	Source genebank	Crossability value	F1 hybrid phenotype	Hybrid genome doubling frequency
1	Triticum turgidum subsp. dicoccum	CItr 4013	Cultivar	Emmer	India	United States Department of Agriculture	0	Not applicable	Not applicable
2	Triticum turgidum subsp. dicoccum	KU-111	Cultivar	Emmer	Unknown	The Plant Germ-plasm Institute of Kyoto University/the National BioResource Project (NBRP) – KOMUGI	0.153846	Normal	0
3	Triticum turgidum subsp. dicoccum	KU-4541	Cultivar	Emmer	Iran	The Plant Germ-plasm Institute of Kyoto University/the National BioResource Project (NBRP) – KOMUGI	0.236364	Normal	0.208333
4	Triticum turgidum subsp. dicoccum	PI 254190	Cultivar	Emmer	Russian Federation(Dagestan)	United States Department of Agriculture	0	Not applicable	Not applicable
5	Triticum turgidum subsp. dicoccum	PI 94617	Cultivar	Emmer	Russian Federation(Dagestan)	United States Department of Agriculture	0	Not applicable	Not applicable
6	Triticum turgidum subsp. dicoccum	PI 94666	Cultivar	Emmer	Russian Federation(Dagestan)	United States Department of Agriculture	0.155172	Not germinated	Not applicable
7	Triticum turgidum subsp. dicoccum	PI 94667	Cultivar	Emmer	Russian Federation(Dagestan)	United States Department of Agriculture	0.0365854	Normal	0.1
8	Triticum turgidum subsp. dicoccum	PI 94668	Cultivar	Emmer	Russian Federation(Dagestan)	United States Department of Agriculture	0.0135135	Not germinated	Not applicable
9	Triticum turgidum subsp. dicoccum	PI 94669	Cultivar	Emmer	Russian Federation(Dagestan)	United States Department of Agriculture	0.05	Normal	0.133333
10	Triticum turgidum subsp. dicoccum	Vernal	Cultivar	Emmer	Unknown	Not applicable	0.277778	Normal	0.0666667
11	Triticum abyssinicum	KU-185	Cultivar	Non emmer	Ethiopia	The Plant Germ-plasm Institute of Kyoto University/the National BioResource Project (NBRP) – KOMUGI	0.105263	Normal	0
12	Triticum abyssinicum	KU-186	Cultivar	Non emmer	Ethiopia	The Plant Germ-plasm Institute of Kyoto University/the National BioResource Project (NBRP) – KOMUGI	0.16129	Normal	0
13	Triticum ispahanicum	KU-145	Cultivar	Non emmer	Iran	The Plant Germ-plasm Institute of Kyoto University/the National BioResource Project (NBRP) – KOMUGI	0.0869565	Normal	0.0583333
14	Triticum ispahanicum	KU-4580	Cultivar	Non emmer	Iran	The Plant Germ-plasm Institute of Kyoto University/the National BioResource Project (NBRP) – KOMUGI	0.142857	Not germinated	Not applicable
15	Triticum orientale	KU-137	Cultivar	Non emmer	Unknown	The Plant Germ-plasm Institute of Kyoto University/the National BioResource Project (NBRP) – KOMUGI	0	Not applicable	Not applicable
16	Triticum pyramidale	KU-146	Cultivar	Non emmer	Unknown	The Plant Germ-plasm Institute of Kyoto University/the National BioResource Project (NBRP) – KOMUGI	0.00735294	Normal	0
17	Triticum pyramidale	KU-9882	Cultivar	Non emmer	Ethiopia	The Plant Germ-plasm Institute of Kyoto University/the National BioResource Project (NBRP) – KOMUGI	0.324324	Normal	0
18	Triticum turgidum subsp. carthlicum	KU-138	Cultivar	Non emmer	Unknown	The Plant Germ-plasm Institute of Kyoto University/the National BioResource Project (NBRP) – KOMUGI	0.0446429	Normal	0.666667
19	Triticum turgidum subsp. durum	LDN	Cultivar	Non emmer	Unknown	No applicable	0.4	Normal	0.560714
20	Triticum turgidum subsp. durum	PI 243790	Cultivar	Non emmer	Iran(Tehran)	United States Department of Agriculture	0.0416667	Not germinated	Not applicable
21	Triticum turgidum subsp. durum	PI 621571	Cultivar	Non emmer	Iran(Kordestan)	United States Department of Agriculture	0.145161	Not germinated	Not applicable
22	Triticum turgidum subsp. durum	PI 621577	Cultivar	Non emmer	Iran(Kordestan)	United States Department of Agriculture	0	Not applicable	Not applicable
23	Triticum turgidum subsp. durum	PI 621620	Cultivar	Non emmer	Iran(Kordestan)	United States Department of Agriculture	0	Not applicable	Not applicable
24	Triticum turgidum subsp. durum	PI 621773	Cultivar	Non emmer	Iran(Kordestan)	United States Department of Agriculture	0.0375	Normal	0.244444
25	Triticum turgidum subsp. durum	PI 621774	Cultivar	Non emmer	Iran(Kordestan)	United States Department of Agriculture	0	Not applicable	Not applicable
26	Triticum turgidum subsp. durum	PI 622051	Cultivar	Non emmer	Iran(Zanjan)	United States Department of Agriculture	0	Not applicable	Not applicable
27	Triticum turgidum subsp. durum	PI 622178	Cultivar	Non emmer	Iran(Semnan)	United States Department of Agriculture	0	Not applicable	Not applicable
28	Triticum turgidum subsp. durum	PI 622213	Cultivar	Non emmer	Iran(Semnan)	United States Department of Agriculture	0	Not applicable	Not applicable
29	Triticum turgidum subsp. durum	PI 622230	Cultivar	Non emmer	Iran(Mazandaran)	United States Department of Agriculture	0.144737	Normal	0.0210526
30	Triticum turgidum subsp. durum	PI 622261	Cultivar	Non emmer	Iran(Mazandaran)	United States Department of Agriculture	0.0875	Normal	0.02
31	Triticum turgidum subsp. durum	PI 623388	Cultivar	Non emmer	Iran(East Azerbaijan)	United States Department of Agriculture	0	Not applicable	Not applicable
32	Triticum turgidum subsp. durum	PI 624629	Cultivar	Non emmer	Iran(Kordestan)	United States Department of Agriculture	0.0263158	Normal	0.025
33	Triticum turgidum subsp. durum	PI 624655	Cultivar	Non emmer	Iran(Kordestan)	United States Department of Agriculture	0.0384615	Normal	0.0285714
34	Triticum turgidum subsp. durum	PI 625218	Cultivar	Non emmer	Iran(Zanjan)	United States Department of Agriculture	0.0263158	Not germinated	Not applicable
35	Triticum turgidum subsp. durum	PI 625361	Cultivar	Non emmer	Iran(Mazandaran)	United States Department of Agriculture	0	Not applicable	Not applicable
36	Triticum turgidum subsp. durum	PI 627550	Cultivar	Non emmer	Iran(East Azerbaijan)	United States Department of Agriculture	0.0142857	Not germinated	Not applicable
37	Triticum turgidum subsp. durum	PI 627556	Cultivar	Non emmer	Iran(East Azerbaijan)	United States Department of Agriculture	0.202703	Not germinated	Not applicable
38	Triticum turgidum subsp. durum	PI 627558	Cultivar	Non emmer	Iran(East Azerbaijan)	United States Department of Agriculture	0	Not applicable	Not applicable
39	Triticum turgidum subsp. durum	PI 627752	Cultivar	Non emmer	Iran(East Azerbaijan)	United States Department of Agriculture	0.0405405	Normal	0.372222
40	Triticum turgidum subsp. durum	PI 627895	Cultivar	Non emmer	Iran(Kordestan)	United States Department of Agriculture	0	Not applicable	Not applicable
41	Triticum turgidum subsp. durum	PI 627979	Cultivar	Non emmer	Iran(Gilan)	United States Department of Agriculture	0.0571429	Normal	0.00263158
42	Triticum turgidum subsp. durum	PI 73306	Cultivar	Non emmer	Russian Federation(Dagestan)	United States Department of Agriculture	0.0789474	Normal	0.6
43	Triticum turgidum subsp. paleocolchicum	KU-190-2	Cultivar	Non emmer	USSR	The Plant Germ-plasm Institute of Kyoto University/the National BioResource Project (NBRP) – KOMUGI	0.09375	Normal	0
44	Triticum turgidum subsp. turanicum	PI 624893	Cultivar	Non emmer	Iran(Kordestan)	United States Department of Agriculture	0	Not applicable	Not applicable
45	Triticum turgidum subsp. turgidum	KU-147	Cultivar	Non emmer	Unknown	The Plant Germ-plasm Institute of Kyoto University/the National BioResource Project (NBRP) – KOMUGI	0.0212766	Not germinated	Not applicable
46	Triticum turgidum subsp. turgidum	PI 349059	Cultivar	Non emmer	Azerbaijan	United States Department of Agriculture	0	Not applicable	Not applicable
47	Triticum turgidum subsp. dicoccoides	KU-108-2	Wild	Wild	Syria	The Plant Germ-plasm Institute of Kyoto University/the National BioResource Project (NBRP) – KOMUGI	0.214286	Not germinated	Not applicable
48	Triticum turgidum subsp. dicoccoides	KU-108-3	Wild	Wild	Syria	The Plant Germ-plasm Institute of Kyoto University/the National BioResource Project (NBRP) – KOMUGI	0.425926	Not germinated	Not applicable
49	Triticum turgidum subsp. dicoccoides	KU-14401	Wild	Wild	Israel	The Plant Germ-plasm Institute of Kyoto University/the National BioResource Project (NBRP) – KOMUGI	0	Not applicable	Not applicable
50	Triticum turgidum subsp. dicoccoides	KU-14415	Wild	Wild	Israel	The Plant Germ-plasm Institute of Kyoto University/the National BioResource Project (NBRP) – KOMUGI	0.0645161	Normal	Not applicable
51	Triticum turgidum subsp. dicoccoides	KU-14417	Wild	Wild	Israel	The Plant Germ-plasm Institute of Kyoto University/the National BioResource Project (NBRP) – KOMUGI	0.141026	Normal	0.00555556
52	Triticum turgidum subsp. dicoccoides	KU-14429	Wild	Wild	Israel	The Plant Germ-plasm Institute of Kyoto University/the National BioResource Project (NBRP) – KOMUGI	0	Not applicable	Not applicable
53	Triticum turgidum subsp. dicoccoides	KU-1921	Wild	Wild	Turkey	The Plant Germ-plasm Institute of Kyoto University/the National BioResource Project (NBRP) – KOMUGI	0.403846	Normal	0.0707547
54	Triticum turgidum subsp. dicoccoides	KU-1945	Wild	Wild	Turkey	The Plant Germ-plasm Institute of Kyoto University/the National BioResource Project (NBRP) – KOMUGI	0	Not applicable	Not applicable
55	Triticum turgidum subsp. dicoccoides	KU-1948	Wild	Wild	Turkey	The Plant Germ-plasm Institute of Kyoto University/the National BioResource Project (NBRP) – KOMUGI	0.0333333	Not germinated	Not applicable
56	Triticum turgidum subsp. dicoccoides	KU-1949	Wild	Wild	Turkey	The Plant Germ-plasm Institute of Kyoto University/the National BioResource Project (NBRP) – KOMUGI	0.131579	Normal	0
57	Triticum turgidum subsp. dicoccoides	KU-1952	Wild	Wild	Turkey	The Plant Germ-plasm Institute of Kyoto University/the National BioResource Project (NBRP) – KOMUGI	0.224138	Not germinated	Not applicable
58	Triticum turgidum subsp. dicoccoides	KU-1955	Wild	Wild	Turkey	The Plant Germ-plasm Institute of Kyoto University/the National BioResource Project (NBRP) – KOMUGI	0.0576923	Not germinated	Not applicable
59	Triticum turgidum subsp. dicoccoides	KU-1974	Wild	Wild	Turkey	The Plant Germ-plasm Institute of Kyoto University/the National BioResource Project (NBRP) – KOMUGI	0.037037	Severe dwarf	0
60	Triticum turgidum subsp. dicoccoides	KU-1976B	Wild	Wild	Turkey	The Plant Germ-plasm Institute of Kyoto University/the National BioResource Project (NBRP) – KOMUGI	0.5625	Normal	0.00568182
61	Triticum turgidum subsp. dicoccoides	KU-198	Wild	Wild	Israel	The Plant Germ-plasm Institute of Kyoto University/the National BioResource Project (NBRP) – KOMUGI	0.3	Severe dwarf	Not applicable
62	Triticum turgidum subsp. dicoccoides	KU-8536	Wild	Wild	Iraq	The Plant Germ-plasm Institute of Kyoto University/the National BioResource Project (NBRP) – KOMUGI	0.439394	Normal	0
63	Triticum turgidum subsp. dicoccoides	KU-8538	Wild	Wild	Iraq	The Plant Germ-plasm Institute of Kyoto University/the National BioResource Project (NBRP) – KOMUGI	0.18	Normal	0
64	Triticum turgidum subsp. dicoccoides	KU-8541	Wild	Wild	Iraq	The Plant Germ-plasm Institute of Kyoto University/the National BioResource Project (NBRP) – KOMUGI	0.318182	Normal	0
65	Triticum turgidum subsp. dicoccoides	KU-8736B	Wild	Wild	Iraq	The Plant Germ-plasm Institute of Kyoto University/the National BioResource Project (NBRP) – KOMUGI	0.26	Normal	0
66	Triticum turgidum subsp. dicoccoides	KU-8812	Wild	Wild	Iraq	The Plant Germ-plasm Institute of Kyoto University/the National BioResource Project (NBRP) – KOMUGI	0.06	Not germinated	Not applicable
67	Triticum turgidum subsp. dicoccoides	KU-8816A	Wild	Wild	Iraq	The Plant Germ-plasm Institute of Kyoto University/the National BioResource Project (NBRP) – KOMUGI	0.0862069	Normal	0
68	Triticum turgidum subsp. dicoccoides	KU-8915A	Wild	Wild	Turkey	The Plant Germ-plasm Institute of Kyoto University/the National BioResource Project (NBRP) – KOMUGI	0.0921053	Not germinated	Not applicable
69	Triticum turgidum subsp. dicoccoides	KU-8915B	Wild	Wild	Turkey	The Plant Germ-plasm Institute of Kyoto University/the National BioResource Project (NBRP) – KOMUGI	0.0441176	Not germinated	Not applicable
70	Triticum turgidum subsp. dicoccoides	KU-8935	Wild	Wild	Turkey	The Plant Germ-plasm Institute of Kyoto University/the National BioResource Project (NBRP) – KOMUGI	0	Not applicable	Not applicable
71	Triticum turgidum subsp. dicoccoides	KU-8937B	Wild	Wild	Turkey	The Plant Germ-plasm Institute of Kyoto University/the National BioResource Project (NBRP) – KOMUGI	0.0116279	Not germinated	Not applicable
72	Triticum turgidum subsp. dicoccoides	KU-8941	Wild	Wild	Iran	The Plant Germ-plasm Institute of Kyoto University/the National BioResource Project (NBRP) – KOMUGI	0.25	Normal	0
73	Triticum turgidum subsp. dicoccoides	KU-8942	Wild	Wild	Iran	The Plant Germ-plasm Institute of Kyoto University/the National BioResource Project (NBRP) – KOMUGI	0.453125	Not germinated	Not applicable
74	Triticum turgidum subsp. dicoccoides	KU-8943	Wild	Wild	Iran	The Plant Germ-plasm Institute of Kyoto University/the National BioResource Project (NBRP) – KOMUGI	0.111111	Not germinated	Not applicable
75	Triticum turgidum subsp. dicoccoides	MORI116	Wild	Wild	Israel	Laboratory of Genetics of Kyoto University	0.357143	Normal	0.0538462
76	Triticum turgidum subsp. dicoccoides	MORI149	Wild	Wild	Israel	Laboratory of Genetics of Kyoto University	0.0135135	Not germinated	Not applicable
77	Triticum turgidum subsp. dicoccoides	MORI200	Wild	Wild	Israel	Laboratory of Genetics of Kyoto University	0.0263158	Not germinated	Not applicable
