# Supplementary material for: Reproductive and genetic roles of the maternal progenitor in the origin of common wheat (Triticum aestivum L.)
Source: Ecol Evol. 2020 Dec 2;10(24):13926–37. doi: 10.1002/ece3.6985 (PMC7771132; doi:10.1002/ece3.6985)
Supplement: Supplementary file 3 — Table S2 [file ECE3-10-13926-s003.xlsx]

## Sheet: TableS2
Table S2 Crossability data for Triticum turgidum accessions
PlantID	Taxon	Form	Category	Accession	SpikeID	Number of florets pollinated	Number of seeds obtained
060127	T. turgidum ssp. dicoccum	Cultivar	Emmer	CItr 4013	142	28	0
060127	T. turgidum ssp. dicoccum	Cultivar	Emmer	CItr 4013	143	36	0
060121	T. turgidum ssp. dicoccum	Cultivar	Emmer	KU-111	136	38	7
060122	T. turgidum ssp. dicoccum	Cultivar	Emmer	KU-111	137	40	5
060125	T. turgidum ssp. dicoccum	Cultivar	Emmer	KU-4541	139	34	2
060126	T. turgidum ssp. dicoccum	Cultivar	Emmer	KU-4541	140	34	11
060126	T. turgidum ssp. dicoccum	Cultivar	Emmer	KU-4541	141	42	13
060130	T. turgidum ssp. dicoccum	Cultivar	Emmer	PI 254190	144	38	0
060133	T. turgidum ssp. dicoccum	Cultivar	Emmer	PI 94617	145	44	0
060134	T. turgidum ssp. dicoccum	Cultivar	Emmer	PI 94617	146	44	0
060136	T. turgidum ssp. dicoccum	Cultivar	Emmer	PI 94666	147	30	7
060136	T. turgidum ssp. dicoccum	Cultivar	Emmer	PI 94666	148	28	2
060138	T. turgidum ssp. dicoccum	Cultivar	Emmer	PI 94667	149	42	0
060138	T. turgidum ssp. dicoccum	Cultivar	Emmer	PI 94667	150	40	3
060140	T. turgidum ssp. dicoccum	Cultivar	Emmer	PI 94668	151	38	1
060140	T. turgidum ssp. dicoccum	Cultivar	Emmer	PI 94668	152	36	0
060142	T. turgidum ssp. dicoccum	Cultivar	Emmer	PI 94669	153	44	1
060142	T. turgidum ssp. dicoccum	Cultivar	Emmer	PI 94669	154	36	3
060123	T. turgidum ssp. dicoccum	Cultivar	Emmer	Vernal	138	36	10
060156	T. orientale	Cultivar	Non emmer	KU-137	171	36	0
060156	T. orientale	Cultivar	Non emmer	KU-137	172	32	0
060153	T. turgidum ssp. carthlicum	Cultivar	Non emmer	KU-138	168	46	0
060153	T. turgidum ssp. carthlicum	Cultivar	Non emmer	KU-138	169	38	0
060154	T. turgidum ssp. carthlicum	Cultivar	Non emmer	KU-138	170	28	5
060164	T. ispahanicum	Cultivar	Non emmer	KU-145	175	46	4
060147	T. pyramidale	Cultivar	Non emmer	KU-146	159	34	0
060147	T. pyramidale	Cultivar	Non emmer	KU-146	160	32	0
060148	T. pyramidale	Cultivar	Non emmer	KU-146	161	32	1
060148	T. pyramidale	Cultivar	Non emmer	KU-146	162	38	0
060158	T. turgidum ssp. turgidum	Cultivar	Non emmer	KU-147	173	46	0
060158	T. turgidum ssp. turgidum	Cultivar	Non emmer	KU-147	174	48	2
060144	T. abyssinicum	Cultivar	Non emmer	KU-185	155	38	3
060144	T. abyssinicum	Cultivar	Non emmer	KU-185	156	38	5
060145	T. abyssinicum	Cultivar	Non emmer	KU-186	157	32	5
060145	T. abyssinicum	Cultivar	Non emmer	KU-186	158	30	5
060151	T. turgidum ssp. paleocolchicum	Cultivar	Non emmer	KU-190-2	165	58	6
060151	T. turgidum ssp. paleocolchicum	Cultivar	Non emmer	KU-190-2	166	48	5
060152	T. turgidum ssp. paleocolchicum	Cultivar	Non emmer	KU-190-2	167	54	4
060166	T. ispahanicum	Cultivar	Non emmer	KU-4580	176	30	3
060166	T. ispahanicum	Cultivar	Non emmer	KU-4580	177	26	5
060149	T. pyramidale	Cultivar	Non emmer	KU-9882	163	36	11
060149	T. pyramidale	Cultivar	Non emmer	KU-9882	164	38	13
050024	T. turgidum ssp. durum	Cultivar	Non emmer	LDN	68	44	9
050033	T. turgidum ssp. durum	Cultivar	Non emmer	LDN	69	36	14
050033	T. turgidum ssp. durum	Cultivar	Non emmer	LDN	70	40	17
050044	T. turgidum ssp. durum	Cultivar	Non emmer	LDN	71	44	25
050044	T. turgidum ssp. durum	Cultivar	Non emmer	LDN	72	40	20
050044	T. turgidum ssp. durum	Cultivar	Non emmer	LDN	73	36	19
050045	T. turgidum ssp. durum	Cultivar	Non emmer	LDN	74	44	12
050045	T. turgidum ssp. durum	Cultivar	Non emmer	LDN	75	40	17
050045	T. turgidum ssp. durum	Cultivar	Non emmer	LDN	76	36	14
050048	T. turgidum ssp. durum	Cultivar	Non emmer	LDN	77	40	20
050048	T. turgidum ssp. durum	Cultivar	Non emmer	LDN	78	40	15
050048	T. turgidum ssp. durum	Cultivar	Non emmer	LDN	79	40	10
050126	T. turgidum ssp. durum	Cultivar	Non emmer	PI 243790	80	36	3
050126	T. turgidum ssp. durum	Cultivar	Non emmer	PI 243790	81	36	0
050138	T. turgidum ssp. turgidum	Cultivar	Non emmer	PI 349059	82	48	0
050138	T. turgidum ssp. turgidum	Cultivar	Non emmer	PI 349059	83	48	0
050171	T. turgidum ssp. durum	Cultivar	Non emmer	PI 621571	84	34	8
050171	T. turgidum ssp. durum	Cultivar	Non emmer	PI 621571	85	28	1
050180	T. turgidum ssp. durum	Cultivar	Non emmer	PI 621577	86	26	0
050180	T. turgidum ssp. durum	Cultivar	Non emmer	PI 621577	87	32	0
050183	T. turgidum ssp. durum	Cultivar	Non emmer	PI 621620	88	44	0
050183	T. turgidum ssp. durum	Cultivar	Non emmer	PI 621620	89	44	0
050190	T. turgidum ssp. durum	Cultivar	Non emmer	PI 621773	90	40	1
050190	T. turgidum ssp. durum	Cultivar	Non emmer	PI 621773	91	40	2
050191	T. turgidum ssp. durum	Cultivar	Non emmer	PI 621774	92	40	0
050191	T. turgidum ssp. durum	Cultivar	Non emmer	PI 621774	93	38	0
050193	T. turgidum ssp. durum	Cultivar	Non emmer	PI 622051	94	42	0
050193	T. turgidum ssp. durum	Cultivar	Non emmer	PI 622051	95	38	0
050197	T. turgidum ssp. durum	Cultivar	Non emmer	PI 622178	96	44	0
050197	T. turgidum ssp. durum	Cultivar	Non emmer	PI 622178	97	36	0
050200	T. turgidum ssp. durum	Cultivar	Non emmer	PI 622213	98	40	0
050200	T. turgidum ssp. durum	Cultivar	Non emmer	PI 622213	99	42	0
050201	T. turgidum ssp. durum	Cultivar	Non emmer	PI 622230	100	38	6
050201	T. turgidum ssp. durum	Cultivar	Non emmer	PI 622230	101	38	5
050205	T. turgidum ssp. durum	Cultivar	Non emmer	PI 622261	102	40	2
050205	T. turgidum ssp. durum	Cultivar	Non emmer	PI 622261	103	40	5
050214	T. turgidum ssp. durum	Cultivar	Non emmer	PI 623388	104	44	0
050214	T. turgidum ssp. durum	Cultivar	Non emmer	PI 623388	105	44	0
050222	T. turgidum ssp. durum	Cultivar	Non emmer	PI 624629	106	40	0
050222	T. turgidum ssp. durum	Cultivar	Non emmer	PI 624629	107	36	2
050237	T. turgidum ssp. durum	Cultivar	Non emmer	PI 624655	108	42	3
050237	T. turgidum ssp. durum	Cultivar	Non emmer	PI 624655	109	36	0
050243	T. turgidum ssp. turanicum	Cultivar	Non emmer	PI 624893	110	40	0
050243	T. turgidum ssp. turanicum	Cultivar	Non emmer	PI 624893	111	40	0
050250	T. turgidum ssp. durum	Cultivar	Non emmer	PI 625218	112	40	1
050250	T. turgidum ssp. durum	Cultivar	Non emmer	PI 625218	113	36	1
050260	T. turgidum ssp. durum	Cultivar	Non emmer	PI 625361	114	46	0
050260	T. turgidum ssp. durum	Cultivar	Non emmer	PI 625361	115	40	0
050282	T. turgidum ssp. durum	Cultivar	Non emmer	PI 627550	116	34	1
050282	T. turgidum ssp. durum	Cultivar	Non emmer	PI 627550	117	36	0
050286	T. turgidum ssp. durum	Cultivar	Non emmer	PI 627556	118	38	10
050286	T. turgidum ssp. durum	Cultivar	Non emmer	PI 627556	119	36	5
050290	T. turgidum ssp. durum	Cultivar	Non emmer	PI 627558	120	36	0
050290	T. turgidum ssp. durum	Cultivar	Non emmer	PI 627558	121	36	0
050298	T. turgidum ssp. durum	Cultivar	Non emmer	PI 627752	122	38	2
050298	T. turgidum ssp. durum	Cultivar	Non emmer	PI 627752	123	36	1
050304	T. turgidum ssp. durum	Cultivar	Non emmer	PI 627895	124	30	0
050304	T. turgidum ssp. durum	Cultivar	Non emmer	PI 627895	125	30	0
050307	T. turgidum ssp. durum	Cultivar	Non emmer	PI 627979	126	36	1
050307	T. turgidum ssp. durum	Cultivar	Non emmer	PI 627979	127	34	3
050309	T. turgidum ssp. durum	Cultivar	Non emmer	PI 73306	128	40	4
050309	T. turgidum ssp. durum	Cultivar	Non emmer	PI 73306	129	36	2
040501	T. turgidum ssp. dicoccoides	Wild	Wild	KU-108-2	1	30	8
040501	T. turgidum ssp. dicoccoides	Wild	Wild	KU-108-2	2	26	4
040502	T. turgidum ssp. dicoccoides	Wild	Wild	KU-108-3	3	26	10
040502	T. turgidum ssp. dicoccoides	Wild	Wild	KU-108-3	4	28	13
040525	T. turgidum ssp. dicoccoides	Wild	Wild	KU-14401	50	36	0
040525	T. turgidum ssp. dicoccoides	Wild	Wild	KU-14401	51	30	0
050371	T. turgidum ssp. dicoccoides	Wild	Wild	KU-14401	131	40	0
050371	T. turgidum ssp. dicoccoides	Wild	Wild	KU-14401	132	38	0
040526	T. turgidum ssp. dicoccoides	Wild	Wild	KU-14415	52	34	3
040526	T. turgidum ssp. dicoccoides	Wild	Wild	KU-14415	53	28	1
040527	T. turgidum ssp. dicoccoides	Wild	Wild	KU-14417	54	28	1
040527	T. turgidum ssp. dicoccoides	Wild	Wild	KU-14417	55	26	4
040527	T. turgidum ssp. dicoccoides	Wild	Wild	KU-14417	56	24	6
040528	T. turgidum ssp. dicoccoides	Wild	Wild	KU-14429	57	28	0
040528	T. turgidum ssp. dicoccoides	Wild	Wild	KU-14429	58	24	0
050374	T. turgidum ssp. dicoccoides	Wild	Wild	KU-14429	133	24	0
050374	T. turgidum ssp. dicoccoides	Wild	Wild	KU-14429	134	22	0
050374	T. turgidum ssp. dicoccoides	Wild	Wild	KU-14429	135	20	0
040504	T. turgidum ssp. dicoccoides	Wild	Wild	KU-1921	7	28	10
040504	T. turgidum ssp. dicoccoides	Wild	Wild	KU-1921	8	24	11
040505	T. turgidum ssp. dicoccoides	Wild	Wild	KU-1945	9	28	0
040505	T. turgidum ssp. dicoccoides	Wild	Wild	KU-1945	10	24	0
040506	T. turgidum ssp. dicoccoides	Wild	Wild	KU-1948	11	32	2
040506	T. turgidum ssp. dicoccoides	Wild	Wild	KU-1948	12	28	0
040507	T. turgidum ssp. dicoccoides	Wild	Wild	KU-1949	13	26	2
040507	T. turgidum ssp. dicoccoides	Wild	Wild	KU-1949	14	26	5
040507	T. turgidum ssp. dicoccoides	Wild	Wild	KU-1949	15	24	3
040508	T. turgidum ssp. dicoccoides	Wild	Wild	KU-1952	16	32	8
040508	T. turgidum ssp. dicoccoides	Wild	Wild	KU-1952	17	26	5
040509	T. turgidum ssp. dicoccoides	Wild	Wild	KU-1955	18	28	2
040509	T. turgidum ssp. dicoccoides	Wild	Wild	KU-1955	19	24	1
040510	T. turgidum ssp. dicoccoides	Wild	Wild	KU-1974	20	28	1
040510	T. turgidum ssp. dicoccoides	Wild	Wild	KU-1974	21	26	1
040511	T. turgidum ssp. dicoccoides	Wild	Wild	KU-1976B	22	32	17
040511	T. turgidum ssp. dicoccoides	Wild	Wild	KU-1976B	23	32	19
040503	T. turgidum ssp. dicoccoides	Wild	Wild	KU-198	5	28	8
040503	T. turgidum ssp. dicoccoides	Wild	Wild	KU-198	6	32	10
040512	T. turgidum ssp. dicoccoides	Wild	Wild	KU-8536	24	32	15
040512	T. turgidum ssp. dicoccoides	Wild	Wild	KU-8536	25	34	14
040513	T. turgidum ssp. dicoccoides	Wild	Wild	KU-8538	26	26	1
040513	T. turgidum ssp. dicoccoides	Wild	Wild	KU-8538	27	24	8
040514	T. turgidum ssp. dicoccoides	Wild	Wild	KU-8541	28	34	6
040514	T. turgidum ssp. dicoccoides	Wild	Wild	KU-8541	29	32	15
040515	T. turgidum ssp. dicoccoides	Wild	Wild	KU-8736B	30	26	9
040515	T. turgidum ssp. dicoccoides	Wild	Wild	KU-8736B	31	24	4
040516	T. turgidum ssp. dicoccoides	Wild	Wild	KU-8812	32	28	2
040516	T. turgidum ssp. dicoccoides	Wild	Wild	KU-8812	33	22	1
040517	T. turgidum ssp. dicoccoides	Wild	Wild	KU-8816A	34	28	2
040517	T. turgidum ssp. dicoccoides	Wild	Wild	KU-8816A	35	30	3
040518	T. turgidum ssp. dicoccoides	Wild	Wild	KU-8915A	36	40	4
040518	T. turgidum ssp. dicoccoides	Wild	Wild	KU-8915A	37	36	3
040519	T. turgidum ssp. dicoccoides	Wild	Wild	KU-8915B	38	32	3
040519	T. turgidum ssp. dicoccoides	Wild	Wild	KU-8915B	39	36	0
040520	T. turgidum ssp. dicoccoides	Wild	Wild	KU-8935	40	30	0
040520	T. turgidum ssp. dicoccoides	Wild	Wild	KU-8935	41	26	0
040521	T. turgidum ssp. dicoccoides	Wild	Wild	KU-8937B	42	28	0
040521	T. turgidum ssp. dicoccoides	Wild	Wild	KU-8937B	43	28	0
050367	T. turgidum ssp. dicoccoides	Wild	Wild	KU-8937B	130	30	1
040522	T. turgidum ssp. dicoccoides	Wild	Wild	KU-8941	44	28	6
040522	T. turgidum ssp. dicoccoides	Wild	Wild	KU-8941	45	28	8
040523	T. turgidum ssp. dicoccoides	Wild	Wild	KU-8942	46	34	19
040523	T. turgidum ssp. dicoccoides	Wild	Wild	KU-8942	47	30	10
040524	T. turgidum ssp. dicoccoides	Wild	Wild	KU-8943	48	38	6
040524	T. turgidum ssp. dicoccoides	Wild	Wild	KU-8943	49	34	2
040529	T. turgidum ssp. dicoccoides	Wild	Wild	MORI116	59	20	9
040529	T. turgidum ssp. dicoccoides	Wild	Wild	MORI116	60	18	7
040529	T. turgidum ssp. dicoccoides	Wild	Wild	MORI116	61	18	4
040530	T. turgidum ssp. dicoccoides	Wild	Wild	MORI149	62	28	0
040530	T. turgidum ssp. dicoccoides	Wild	Wild	MORI149	63	24	1
040530	T. turgidum ssp. dicoccoides	Wild	Wild	MORI149	64	22	0
040531	T. turgidum ssp. dicoccoides	Wild	Wild	MORI200	65	24	0
040531	T. turgidum ssp. dicoccoides	Wild	Wild	MORI200	66	28	2
040531	T. turgidum ssp. dicoccoides	Wild	Wild	MORI200	67	24	0
