# Supplementary material for: Reproductive and genetic roles of the maternal progenitor in the origin of common wheat (Triticum aestivum L.)
Source: Ecol Evol. 2020 Dec 2;10(24):13926–37. doi: 10.1002/ece3.6985 (PMC7771132; doi:10.1002/ece3.6985)
Supplement: Supplementary file 4 — Table S3 [file ECE3-10-13926-s004.xlsx]

## Sheet: (AABB-KU-2103)F1&-KU-2103)F1_Fe
Table S3 Selfed seedset data for F1 genotypes produced in the artificial cross experiment
Individual F1 plantID	Parental T.turgidum accession	Form	Category for the parental T. turgidum accession	SpikeID	Number of Florets obverved	Number of seeds obtained
080255	KU-111	Cultivar-derived	Emmer	322	20	0
080255	KU-111	Cultivar-derived	Emmer	323	20	0
080255	KU-111	Cultivar-derived	Emmer	324	20	0
080255	KU-111	Cultivar-derived	Emmer	325	20	0
080255	KU-111	Cultivar-derived	Emmer	326	20	0
080255	KU-111	Cultivar-derived	Emmer	327	20	0
080256	KU-111	Cultivar-derived	Emmer	328	20	0
080256	KU-111	Cultivar-derived	Emmer	329	20	0
080256	KU-111	Cultivar-derived	Emmer	330	20	0
080256	KU-111	Cultivar-derived	Emmer	331	20	0
080256	KU-111	Cultivar-derived	Emmer	332	20	0
080256	KU-111	Cultivar-derived	Emmer	333	20	0
080263	KU-4541	Cultivar-derived	Emmer	346	20	4
080263	KU-4541	Cultivar-derived	Emmer	347	20	3
080263	KU-4541	Cultivar-derived	Emmer	348	20	8
080263	KU-4541	Cultivar-derived	Emmer	349	20	5
080263	KU-4541	Cultivar-derived	Emmer	350	20	8
080263	KU-4541	Cultivar-derived	Emmer	351	20	3
080264	KU-4541	Cultivar-derived	Emmer	352	20	5
080264	KU-4541	Cultivar-derived	Emmer	353	20	2
080264	KU-4541	Cultivar-derived	Emmer	354	20	2
080264	KU-4541	Cultivar-derived	Emmer	355	20	8
080264	KU-4541	Cultivar-derived	Emmer	356	20	0
080264	KU-4541	Cultivar-derived	Emmer	357	20	2
080271	PI 94667	Cultivar-derived	Emmer	358	20	1
080271	PI 94667	Cultivar-derived	Emmer	359	20	3
080271	PI 94667	Cultivar-derived	Emmer	360	20	0
080271	PI 94667	Cultivar-derived	Emmer	361	20	1
080271	PI 94667	Cultivar-derived	Emmer	362	20	3
080271	PI 94667	Cultivar-derived	Emmer	363	20	4
080275	PI 94669	Cultivar-derived	Emmer	364	20	2
080275	PI 94669	Cultivar-derived	Emmer	365	20	1
080275	PI 94669	Cultivar-derived	Emmer	366	20	6
080275	PI 94669	Cultivar-derived	Emmer	367	20	0
080275	PI 94669	Cultivar-derived	Emmer	368	20	0
080275	PI 94669	Cultivar-derived	Emmer	369	20	2
080276	PI 94669	Cultivar-derived	Emmer	370	20	1
080276	PI 94669	Cultivar-derived	Emmer	371	20	5
080276	PI 94669	Cultivar-derived	Emmer	372	20	3
080276	PI 94669	Cultivar-derived	Emmer	373	20	5
080276	PI 94669	Cultivar-derived	Emmer	374	20	4
080276	PI 94669	Cultivar-derived	Emmer	375	20	3
070168	Vernal	Cultivar-derived	Emmer	34	20	1
070168	Vernal	Cultivar-derived	Emmer	35	20	0
070168	Vernal	Cultivar-derived	Emmer	36	20	5
070168	Vernal	Cultivar-derived	Emmer	37	20	2
070168	Vernal	Cultivar-derived	Emmer	38	20	3
070168	Vernal	Cultivar-derived	Emmer	39	20	0
080259	Vernal	Cultivar-derived	Emmer	334	20	2
080259	Vernal	Cultivar-derived	Emmer	335	20	1
080259	Vernal	Cultivar-derived	Emmer	336	20	1
080259	Vernal	Cultivar-derived	Emmer	337	20	3
080259	Vernal	Cultivar-derived	Emmer	338	20	1
080259	Vernal	Cultivar-derived	Emmer	339	20	1
080260	Vernal	Cultivar-derived	Emmer	340	20	0
080260	Vernal	Cultivar-derived	Emmer	341	20	0
080260	Vernal	Cultivar-derived	Emmer	342	20	0
080260	Vernal	Cultivar-derived	Emmer	343	20	4
080260	Vernal	Cultivar-derived	Emmer	344	20	0
080260	Vernal	Cultivar-derived	Emmer	345	20	0
080296	KU-138	Cultivar-derived	Non emmer	424	20	15
080296	KU-138	Cultivar-derived	Non emmer	425	20	12
080296	KU-138	Cultivar-derived	Non emmer	426	20	13
080296	KU-138	Cultivar-derived	Non emmer	427	20	15
080296	KU-138	Cultivar-derived	Non emmer	428	20	11
080296	KU-138	Cultivar-derived	Non emmer	429	20	14
080302	KU-145	Cultivar-derived	Non emmer	430	20	0
080302	KU-145	Cultivar-derived	Non emmer	431	20	2
080302	KU-145	Cultivar-derived	Non emmer	432	20	4
080302	KU-145	Cultivar-derived	Non emmer	433	20	0
080302	KU-145	Cultivar-derived	Non emmer	434	20	1
080302	KU-145	Cultivar-derived	Non emmer	435	20	1
080303	KU-145	Cultivar-derived	Non emmer	436	20	0
080303	KU-145	Cultivar-derived	Non emmer	437	20	1
080303	KU-145	Cultivar-derived	Non emmer	438	20	0
080303	KU-145	Cultivar-derived	Non emmer	439	20	0
080303	KU-145	Cultivar-derived	Non emmer	440	20	0
080303	KU-145	Cultivar-derived	Non emmer	441	20	0
080304	KU-145	Cultivar-derived	Non emmer	442	20	0
080304	KU-145	Cultivar-derived	Non emmer	443	20	1
080304	KU-145	Cultivar-derived	Non emmer	444	20	0
080304	KU-145	Cultivar-derived	Non emmer	445	20	5
080304	KU-145	Cultivar-derived	Non emmer	446	20	1
080304	KU-145	Cultivar-derived	Non emmer	447	20	5
080287	KU-146	Cultivar-derived	Non emmer	400	20	0
080287	KU-146	Cultivar-derived	Non emmer	401	20	0
080287	KU-146	Cultivar-derived	Non emmer	402	20	0
080287	KU-146	Cultivar-derived	Non emmer	403	20	0
080287	KU-146	Cultivar-derived	Non emmer	404	20	0
080287	KU-146	Cultivar-derived	Non emmer	405	20	0
070174	KU-185	Cultivar-derived	Non emmer	40	20	0
070174	KU-185	Cultivar-derived	Non emmer	41	20	0
070174	KU-185	Cultivar-derived	Non emmer	42	20	0
070174	KU-185	Cultivar-derived	Non emmer	43	20	0
070174	KU-185	Cultivar-derived	Non emmer	44	20	0
070174	KU-185	Cultivar-derived	Non emmer	45	20	0
070175	KU-185	Cultivar-derived	Non emmer	46	20	0
070175	KU-185	Cultivar-derived	Non emmer	47	20	0
070175	KU-185	Cultivar-derived	Non emmer	48	20	0
070175	KU-185	Cultivar-derived	Non emmer	49	20	0
070175	KU-185	Cultivar-derived	Non emmer	50	20	0
070175	KU-185	Cultivar-derived	Non emmer	51	20	0
080279	KU-185	Cultivar-derived	Non emmer	376	20	0
080279	KU-185	Cultivar-derived	Non emmer	377	20	0
080279	KU-185	Cultivar-derived	Non emmer	378	20	0
080279	KU-185	Cultivar-derived	Non emmer	379	20	0
080279	KU-185	Cultivar-derived	Non emmer	380	20	0
080279	KU-185	Cultivar-derived	Non emmer	381	20	0
080280	KU-185	Cultivar-derived	Non emmer	382	20	0
080280	KU-185	Cultivar-derived	Non emmer	383	20	0
080280	KU-185	Cultivar-derived	Non emmer	384	20	0
080280	KU-185	Cultivar-derived	Non emmer	385	20	0
080280	KU-185	Cultivar-derived	Non emmer	386	20	0
080280	KU-185	Cultivar-derived	Non emmer	387	20	0
080283	KU-186	Cultivar-derived	Non emmer	388	20	0
080283	KU-186	Cultivar-derived	Non emmer	389	20	0
080283	KU-186	Cultivar-derived	Non emmer	390	20	0
080283	KU-186	Cultivar-derived	Non emmer	391	20	0
080283	KU-186	Cultivar-derived	Non emmer	392	20	0
080283	KU-186	Cultivar-derived	Non emmer	393	20	0
080284	KU-186	Cultivar-derived	Non emmer	394	20	0
080284	KU-186	Cultivar-derived	Non emmer	395	20	0
080284	KU-186	Cultivar-derived	Non emmer	396	20	0
080284	KU-186	Cultivar-derived	Non emmer	397	20	0
080284	KU-186	Cultivar-derived	Non emmer	398	20	0
080284	KU-186	Cultivar-derived	Non emmer	399	20	0
080292	KU-190-2	Cultivar-derived	Non emmer	418	20	0
080292	KU-190-2	Cultivar-derived	Non emmer	419	20	0
080292	KU-190-2	Cultivar-derived	Non emmer	420	20	0
080292	KU-190-2	Cultivar-derived	Non emmer	421	20	0
080292	KU-190-2	Cultivar-derived	Non emmer	422	20	0
080292	KU-190-2	Cultivar-derived	Non emmer	423	20	0
070178	KU-9882	Cultivar-derived	Non emmer	52	20	0
070178	KU-9882	Cultivar-derived	Non emmer	53	20	0
070178	KU-9882	Cultivar-derived	Non emmer	54	20	0
070178	KU-9882	Cultivar-derived	Non emmer	55	20	0
070178	KU-9882	Cultivar-derived	Non emmer	56	20	0
070178	KU-9882	Cultivar-derived	Non emmer	57	20	0
080288	KU-9882	Cultivar-derived	Non emmer	406	20	0
080288	KU-9882	Cultivar-derived	Non emmer	407	20	0
080288	KU-9882	Cultivar-derived	Non emmer	408	20	0
080288	KU-9882	Cultivar-derived	Non emmer	409	20	0
080288	KU-9882	Cultivar-derived	Non emmer	410	20	0
080288	KU-9882	Cultivar-derived	Non emmer	411	20	0
080289	KU-9882	Cultivar-derived	Non emmer	412	20	0
080289	KU-9882	Cultivar-derived	Non emmer	413	20	0
080289	KU-9882	Cultivar-derived	Non emmer	414	20	0
080289	KU-9882	Cultivar-derived	Non emmer	415	20	0
080289	KU-9882	Cultivar-derived	Non emmer	416	20	0
080289	KU-9882	Cultivar-derived	Non emmer	417	20	0
070511	LDN	Cultivar-derived	Non emmer	448	20	7
070511	LDN	Cultivar-derived	Non emmer	449	20	10
070511	LDN	Cultivar-derived	Non emmer	450	20	15
070511	LDN	Cultivar-derived	Non emmer	451	20	10
070511	LDN	Cultivar-derived	Non emmer	452	20	4
070511	LDN	Cultivar-derived	Non emmer	453	20	11
070512	LDN	Cultivar-derived	Non emmer	454	20	14
070512	LDN	Cultivar-derived	Non emmer	455	20	13
070512	LDN	Cultivar-derived	Non emmer	456	20	14
070512	LDN	Cultivar-derived	Non emmer	457	20	7
070512	LDN	Cultivar-derived	Non emmer	458	20	13
070512	LDN	Cultivar-derived	Non emmer	459	20	16
070513	LDN	Cultivar-derived	Non emmer	460	20	15
070513	LDN	Cultivar-derived	Non emmer	461	20	13
070513	LDN	Cultivar-derived	Non emmer	462	20	13
070513	LDN	Cultivar-derived	Non emmer	463	20	14
070513	LDN	Cultivar-derived	Non emmer	464	20	10
070513	LDN	Cultivar-derived	Non emmer	465	20	17
070514	LDN	Cultivar-derived	Non emmer	466	20	15
070514	LDN	Cultivar-derived	Non emmer	467	20	12
070514	LDN	Cultivar-derived	Non emmer	468	20	14
070514	LDN	Cultivar-derived	Non emmer	469	20	16
070514	LDN	Cultivar-derived	Non emmer	470	20	15
070514	LDN	Cultivar-derived	Non emmer	471	20	17
070515	LDN	Cultivar-derived	Non emmer	472	20	9
070515	LDN	Cultivar-derived	Non emmer	473	20	10
070515	LDN	Cultivar-derived	Non emmer	474	20	12
070515	LDN	Cultivar-derived	Non emmer	475	20	11
070515	LDN	Cultivar-derived	Non emmer	476	20	11
070515	LDN	Cultivar-derived	Non emmer	477	20	7
070516	LDN	Cultivar-derived	Non emmer	478	20	12
070516	LDN	Cultivar-derived	Non emmer	479	20	10
070516	LDN	Cultivar-derived	Non emmer	480	20	11
070516	LDN	Cultivar-derived	Non emmer	481	20	12
070516	LDN	Cultivar-derived	Non emmer	482	20	11
070516	LDN	Cultivar-derived	Non emmer	483	20	16
070517	LDN	Cultivar-derived	Non emmer	484	20	14
070517	LDN	Cultivar-derived	Non emmer	485	20	13
070517	LDN	Cultivar-derived	Non emmer	486	20	15
070517	LDN	Cultivar-derived	Non emmer	487	20	18
070517	LDN	Cultivar-derived	Non emmer	488	20	12
070517	LDN	Cultivar-derived	Non emmer	489	20	12
070518	LDN	Cultivar-derived	Non emmer	490	20	15
070518	LDN	Cultivar-derived	Non emmer	491	20	15
070518	LDN	Cultivar-derived	Non emmer	492	20	13
070518	LDN	Cultivar-derived	Non emmer	493	20	13
070518	LDN	Cultivar-derived	Non emmer	494	20	13
070518	LDN	Cultivar-derived	Non emmer	495	20	10
070519	LDN	Cultivar-derived	Non emmer	496	20	11
070519	LDN	Cultivar-derived	Non emmer	497	20	4
070519	LDN	Cultivar-derived	Non emmer	498	20	11
070519	LDN	Cultivar-derived	Non emmer	499	20	11
070519	LDN	Cultivar-derived	Non emmer	500	20	7
070519	LDN	Cultivar-derived	Non emmer	501	20	15
070520	LDN	Cultivar-derived	Non emmer	502	20	12
070520	LDN	Cultivar-derived	Non emmer	503	20	16
070520	LDN	Cultivar-derived	Non emmer	504	20	9
070520	LDN	Cultivar-derived	Non emmer	505	20	9
070520	LDN	Cultivar-derived	Non emmer	506	20	8
070520	LDN	Cultivar-derived	Non emmer	507	20	12
070521	LDN	Cultivar-derived	Non emmer	508	20	6
070521	LDN	Cultivar-derived	Non emmer	509	20	6
070521	LDN	Cultivar-derived	Non emmer	510	20	7
070521	LDN	Cultivar-derived	Non emmer	511	20	8
070521	LDN	Cultivar-derived	Non emmer	512	20	9
070521	LDN	Cultivar-derived	Non emmer	513	20	8
070522	LDN	Cultivar-derived	Non emmer	514	20	5
070522	LDN	Cultivar-derived	Non emmer	515	20	6
070522	LDN	Cultivar-derived	Non emmer	516	20	12
070522	LDN	Cultivar-derived	Non emmer	517	20	3
070522	LDN	Cultivar-derived	Non emmer	518	20	11
070522	LDN	Cultivar-derived	Non emmer	519	20	10
070523	LDN	Cultivar-derived	Non emmer	520	20	12
070523	LDN	Cultivar-derived	Non emmer	521	20	13
070523	LDN	Cultivar-derived	Non emmer	522	20	12
070523	LDN	Cultivar-derived	Non emmer	523	20	10
070523	LDN	Cultivar-derived	Non emmer	524	20	5
070523	LDN	Cultivar-derived	Non emmer	525	20	4
070524	LDN	Cultivar-derived	Non emmer	526	20	14
070524	LDN	Cultivar-derived	Non emmer	527	20	11
070524	LDN	Cultivar-derived	Non emmer	528	20	15
070524	LDN	Cultivar-derived	Non emmer	529	20	15
070524	LDN	Cultivar-derived	Non emmer	530	20	8
070524	LDN	Cultivar-derived	Non emmer	531	20	7
080220	PI621773	Cultivar-derived	Non emmer	185	20	3
080220	PI621773	Cultivar-derived	Non emmer	186	20	5
080220	PI621773	Cultivar-derived	Non emmer	187	20	1
080220	PI621773	Cultivar-derived	Non emmer	188	20	6
080220	PI621773	Cultivar-derived	Non emmer	189	20	2
080220	PI621773	Cultivar-derived	Non emmer	190	20	1
080221	PI621773	Cultivar-derived	Non emmer	191	20	8
080221	PI621773	Cultivar-derived	Non emmer	192	20	8
080221	PI621773	Cultivar-derived	Non emmer	193	20	1
080221	PI621773	Cultivar-derived	Non emmer	194	20	1
080221	PI621773	Cultivar-derived	Non emmer	195	20	8
080221	PI621773	Cultivar-derived	Non emmer	196	20	9
080222	PI621773	Cultivar-derived	Non emmer	197	20	8
080222	PI621773	Cultivar-derived	Non emmer	198	20	7
080222	PI621773	Cultivar-derived	Non emmer	199	20	5
080222	PI621773	Cultivar-derived	Non emmer	200	20	2
080222	PI621773	Cultivar-derived	Non emmer	201	20	7
080222	PI621773	Cultivar-derived	Non emmer	202	20	6
080223	PI622230	Cultivar-derived	Non emmer	203	20	0
080223	PI622230	Cultivar-derived	Non emmer	204	20	0
080223	PI622230	Cultivar-derived	Non emmer	205	20	0
080223	PI622230	Cultivar-derived	Non emmer	206	20	0
080223	PI622230	Cultivar-derived	Non emmer	207	20	0
080223	PI622230	Cultivar-derived	Non emmer	208	20	0
080224	PI622230	Cultivar-derived	Non emmer	209	20	0
080224	PI622230	Cultivar-derived	Non emmer	210	20	2
080224	PI622230	Cultivar-derived	Non emmer	211	20	0
080224	PI622230	Cultivar-derived	Non emmer	212	20	1
080224	PI622230	Cultivar-derived	Non emmer	213	20	0
080224	PI622230	Cultivar-derived	Non emmer	214	20	1
080224	PI622230	Cultivar-derived	Non emmer	215	20	4
080225	PI622230	Cultivar-derived	Non emmer	216	20	0
080225	PI622230	Cultivar-derived	Non emmer	217	20	0
080225	PI622230	Cultivar-derived	Non emmer	218	20	0
080225	PI622230	Cultivar-derived	Non emmer	219	20	0
080225	PI622230	Cultivar-derived	Non emmer	220	20	0
080225	PI622230	Cultivar-derived	Non emmer	221	20	0
080227	PI622261	Cultivar-derived	Non emmer	222	20	0
080227	PI622261	Cultivar-derived	Non emmer	223	20	0
080227	PI622261	Cultivar-derived	Non emmer	224	20	1
080227	PI622261	Cultivar-derived	Non emmer	225	20	0
080227	PI622261	Cultivar-derived	Non emmer	226	20	1
080227	PI622261	Cultivar-derived	Non emmer	227	20	0
080228	PI622261	Cultivar-derived	Non emmer	228	20	0
080228	PI622261	Cultivar-derived	Non emmer	229	20	0
080228	PI622261	Cultivar-derived	Non emmer	230	20	0
080228	PI622261	Cultivar-derived	Non emmer	231	20	0
080228	PI622261	Cultivar-derived	Non emmer	232	20	0
080228	PI622261	Cultivar-derived	Non emmer	233	20	2
080229	PI622261	Cultivar-derived	Non emmer	234	20	1
080229	PI622261	Cultivar-derived	Non emmer	235	20	0
080229	PI622261	Cultivar-derived	Non emmer	236	20	1
080229	PI622261	Cultivar-derived	Non emmer	237	20	0
080229	PI622261	Cultivar-derived	Non emmer	238	20	0
080229	PI622261	Cultivar-derived	Non emmer	239	20	0
080229	PI622261	Cultivar-derived	Non emmer	240	20	0
080230	PI622261	Cultivar-derived	Non emmer	241	20	0
080230	PI622261	Cultivar-derived	Non emmer	242	20	0
080230	PI622261	Cultivar-derived	Non emmer	243	20	0
080230	PI622261	Cultivar-derived	Non emmer	244	20	3
080230	PI622261	Cultivar-derived	Non emmer	245	20	1
080230	PI622261	Cultivar-derived	Non emmer	246	20	0
080231	PI624629	Cultivar-derived	Non emmer	247	20	0
080231	PI624629	Cultivar-derived	Non emmer	248	20	2
080231	PI624629	Cultivar-derived	Non emmer	249	20	1
080231	PI624629	Cultivar-derived	Non emmer	250	20	0
080231	PI624629	Cultivar-derived	Non emmer	251	20	0
080231	PI624629	Cultivar-derived	Non emmer	252	20	0
080233	PI624655	Cultivar-derived	Non emmer	253	20	2
080233	PI624655	Cultivar-derived	Non emmer	254	20	1
080233	PI624655	Cultivar-derived	Non emmer	255	20	0
080233	PI624655	Cultivar-derived	Non emmer	256	20	1
080233	PI624655	Cultivar-derived	Non emmer	257	20	0
080233	PI624655	Cultivar-derived	Non emmer	258	20	0
080233	PI624655	Cultivar-derived	Non emmer	259	20	2
080235	PI624655	Cultivar-derived	Non emmer	260	20	0
080235	PI624655	Cultivar-derived	Non emmer	261	20	1
080235	PI624655	Cultivar-derived	Non emmer	262	20	0
080235	PI624655	Cultivar-derived	Non emmer	263	20	0
080235	PI624655	Cultivar-derived	Non emmer	264	20	0
080235	PI624655	Cultivar-derived	Non emmer	265	20	1
080235	PI624655	Cultivar-derived	Non emmer	266	20	0
080243	PI627752	Cultivar-derived	Non emmer	267	20	7
080243	PI627752	Cultivar-derived	Non emmer	268	20	3
080243	PI627752	Cultivar-derived	Non emmer	269	20	9
080243	PI627752	Cultivar-derived	Non emmer	270	20	6
080243	PI627752	Cultivar-derived	Non emmer	271	20	13
080243	PI627752	Cultivar-derived	Non emmer	272	20	11
080244	PI627752	Cultivar-derived	Non emmer	273	20	5
080244	PI627752	Cultivar-derived	Non emmer	274	20	4
080244	PI627752	Cultivar-derived	Non emmer	275	20	10
080244	PI627752	Cultivar-derived	Non emmer	276	20	4
080244	PI627752	Cultivar-derived	Non emmer	277	20	2
080244	PI627752	Cultivar-derived	Non emmer	278	20	7
080245	PI627752	Cultivar-derived	Non emmer	279	20	10
080245	PI627752	Cultivar-derived	Non emmer	280	20	6
080245	PI627752	Cultivar-derived	Non emmer	281	20	4
080245	PI627752	Cultivar-derived	Non emmer	282	20	13
080245	PI627752	Cultivar-derived	Non emmer	283	20	10
080245	PI627752	Cultivar-derived	Non emmer	284	20	10
080246	PI627979	Cultivar-derived	Non emmer	285	20	0
080246	PI627979	Cultivar-derived	Non emmer	286	20	0
080246	PI627979	Cultivar-derived	Non emmer	287	20	0
080246	PI627979	Cultivar-derived	Non emmer	288	20	0
080246	PI627979	Cultivar-derived	Non emmer	289	20	0
080247	PI627979	Cultivar-derived	Non emmer	290	20	0
080247	PI627979	Cultivar-derived	Non emmer	291	20	0
080247	PI627979	Cultivar-derived	Non emmer	292	20	0
080247	PI627979	Cultivar-derived	Non emmer	293	20	0
080247	PI627979	Cultivar-derived	Non emmer	294	20	0
080247	PI627979	Cultivar-derived	Non emmer	295	20	0
080248	PI627979	Cultivar-derived	Non emmer	296	20	0
080248	PI627979	Cultivar-derived	Non emmer	297	20	0
080248	PI627979	Cultivar-derived	Non emmer	298	20	0
080248	PI627979	Cultivar-derived	Non emmer	299	20	0
080248	PI627979	Cultivar-derived	Non emmer	300	20	0
080248	PI627979	Cultivar-derived	Non emmer	301	20	1
080249	PI627979	Cultivar-derived	Non emmer	302	20	0
080249	PI627979	Cultivar-derived	Non emmer	303	20	0
080250	PI73306	Cultivar-derived	Non emmer	304	20	15
080250	PI73306	Cultivar-derived	Non emmer	305	20	12
080250	PI73306	Cultivar-derived	Non emmer	306	20	10
080250	PI73306	Cultivar-derived	Non emmer	307	20	5
080250	PI73306	Cultivar-derived	Non emmer	308	20	9
080250	PI73306	Cultivar-derived	Non emmer	309	20	12
080251	PI73306	Cultivar-derived	Non emmer	310	20	13
080251	PI73306	Cultivar-derived	Non emmer	311	20	16
080251	PI73306	Cultivar-derived	Non emmer	312	20	8
080251	PI73306	Cultivar-derived	Non emmer	313	20	9
080251	PI73306	Cultivar-derived	Non emmer	314	20	10
080251	PI73306	Cultivar-derived	Non emmer	315	20	13
080252	PI73306	Cultivar-derived	Non emmer	316	20	13
080252	PI73306	Cultivar-derived	Non emmer	317	20	19
080252	PI73306	Cultivar-derived	Non emmer	318	20	15
080252	PI73306	Cultivar-derived	Non emmer	319	20	10
080252	PI73306	Cultivar-derived	Non emmer	320	20	13
080252	PI73306	Cultivar-derived	Non emmer	321	20	14
070162	KU-14417	Wild-accession-derived	Wild	14	20	0
070162	KU-14417	Wild-accession-derived	Wild	15	20	0
070162	KU-14417	Wild-accession-derived	Wild	16	20	0
070162	KU-14417	Wild-accession-derived	Wild	17	20	4
070162	KU-14417	Wild-accession-derived	Wild	18	20	0
070162	KU-14417	Wild-accession-derived	Wild	19	20	0
070162	KU-14417	Wild-accession-derived	Wild	20	20	0
070163	KU-14417	Wild-accession-derived	Wild	21	20	0
070163	KU-14417	Wild-accession-derived	Wild	22	20	0
070163	KU-14417	Wild-accession-derived	Wild	23	20	0
070163	KU-14417	Wild-accession-derived	Wild	24	20	0
070163	KU-14417	Wild-accession-derived	Wild	25	20	0
080202	KU-14417	Wild-accession-derived	Wild	161	20	0
080202	KU-14417	Wild-accession-derived	Wild	162	20	0
080202	KU-14417	Wild-accession-derived	Wild	163	20	0
080202	KU-14417	Wild-accession-derived	Wild	164	20	0
080202	KU-14417	Wild-accession-derived	Wild	165	20	0
080202	KU-14417	Wild-accession-derived	Wild	166	20	0
080203	KU-14417	Wild-accession-derived	Wild	167	20	0
080203	KU-14417	Wild-accession-derived	Wild	168	20	0
080203	KU-14417	Wild-accession-derived	Wild	169	20	0
080203	KU-14417	Wild-accession-derived	Wild	170	20	0
080203	KU-14417	Wild-accession-derived	Wild	171	20	0
080203	KU-14417	Wild-accession-derived	Wild	172	20	0
080204	KU-14417	Wild-accession-derived	Wild	173	20	0
080204	KU-14417	Wild-accession-derived	Wild	174	20	0
080204	KU-14417	Wild-accession-derived	Wild	175	20	0
080204	KU-14417	Wild-accession-derived	Wild	176	20	0
080204	KU-14417	Wild-accession-derived	Wild	177	20	0
080204	KU-14417	Wild-accession-derived	Wild	178	20	0
080205	KU-14417	Wild-accession-derived	Wild	179	20	0
080205	KU-14417	Wild-accession-derived	Wild	180	20	0
080205	KU-14417	Wild-accession-derived	Wild	181	20	0
080205	KU-14417	Wild-accession-derived	Wild	182	20	0
080205	KU-14417	Wild-accession-derived	Wild	183	20	0
080205	KU-14417	Wild-accession-derived	Wild	184	20	0
070140	KU-1921	Wild-accession-derived	Wild	1	14	1
070140	KU-1921	Wild-accession-derived	Wild	2	14	0
070140	KU-1921	Wild-accession-derived	Wild	3	14	1
070140	KU-1921	Wild-accession-derived	Wild	4	22	1
070140	KU-1921	Wild-accession-derived	Wild	5	14	2
070140	KU-1921	Wild-accession-derived	Wild	6	14	2
080133	KU-1921	Wild-accession-derived	Wild	58	20	1
080133	KU-1921	Wild-accession-derived	Wild	59	20	2
080133	KU-1921	Wild-accession-derived	Wild	60	20	0
080133	KU-1921	Wild-accession-derived	Wild	61	20	1
080133	KU-1921	Wild-accession-derived	Wild	62	20	0
080133	KU-1921	Wild-accession-derived	Wild	63	20	4
080139	KU-1949	Wild-accession-derived	Wild	64	20	0
080139	KU-1949	Wild-accession-derived	Wild	65	20	0
080139	KU-1949	Wild-accession-derived	Wild	66	20	0
080139	KU-1949	Wild-accession-derived	Wild	67	20	0
080139	KU-1949	Wild-accession-derived	Wild	68	20	0
080139	KU-1949	Wild-accession-derived	Wild	69	20	0
080139	KU-1949	Wild-accession-derived	Wild	70	20	0
080140	KU-1949	Wild-accession-derived	Wild	71	20	0
080140	KU-1949	Wild-accession-derived	Wild	72	20	0
080140	KU-1949	Wild-accession-derived	Wild	73	20	0
080140	KU-1949	Wild-accession-derived	Wild	74	20	0
080140	KU-1949	Wild-accession-derived	Wild	75	20	0
080140	KU-1949	Wild-accession-derived	Wild	76	20	0
080151	KU-1974	Wild-accession-derived	Wild	77	16	0
080151	KU-1974	Wild-accession-derived	Wild	78	14	0
080151	KU-1974	Wild-accession-derived	Wild	79	8	0
080151	KU-1974	Wild-accession-derived	Wild	80	14	0
080151	KU-1974	Wild-accession-derived	Wild	81	14	0
080151	KU-1974	Wild-accession-derived	Wild	82	14	0
070146	KU-1976B	Wild-accession-derived	Wild	7	20	0
070146	KU-1976B	Wild-accession-derived	Wild	8	16	2
070146	KU-1976B	Wild-accession-derived	Wild	9	16	0
070146	KU-1976B	Wild-accession-derived	Wild	10	14	0
070146	KU-1976B	Wild-accession-derived	Wild	11	16	0
070146	KU-1976B	Wild-accession-derived	Wild	12	16	0
070146	KU-1976B	Wild-accession-derived	Wild	13	14	0
080152	KU-1976B	Wild-accession-derived	Wild	83	20	0
080152	KU-1976B	Wild-accession-derived	Wild	84	20	0
080152	KU-1976B	Wild-accession-derived	Wild	85	20	0
080152	KU-1976B	Wild-accession-derived	Wild	86	20	0
080152	KU-1976B	Wild-accession-derived	Wild	87	20	0
080152	KU-1976B	Wild-accession-derived	Wild	88	20	0
080155	KU-1976B	Wild-accession-derived	Wild	89	20	0
080155	KU-1976B	Wild-accession-derived	Wild	90	20	0
080155	KU-1976B	Wild-accession-derived	Wild	91	20	0
080155	KU-1976B	Wild-accession-derived	Wild	92	20	0
080155	KU-1976B	Wild-accession-derived	Wild	93	20	0
080155	KU-1976B	Wild-accession-derived	Wild	94	20	0
080156	KU-8536	Wild-accession-derived	Wild	95	20	0
080156	KU-8536	Wild-accession-derived	Wild	96	20	0
080156	KU-8536	Wild-accession-derived	Wild	97	20	0
080156	KU-8536	Wild-accession-derived	Wild	98	20	0
080156	KU-8536	Wild-accession-derived	Wild	99	20	0
080156	KU-8536	Wild-accession-derived	Wild	100	20	0
080157	KU-8536	Wild-accession-derived	Wild	101	20	0
080157	KU-8536	Wild-accession-derived	Wild	102	20	0
080157	KU-8536	Wild-accession-derived	Wild	103	20	0
080157	KU-8536	Wild-accession-derived	Wild	104	20	0
080157	KU-8536	Wild-accession-derived	Wild	105	20	0
080157	KU-8536	Wild-accession-derived	Wild	106	20	0
080158	KU-8536	Wild-accession-derived	Wild	107	20	0
080158	KU-8536	Wild-accession-derived	Wild	108	20	0
080158	KU-8536	Wild-accession-derived	Wild	109	20	0
080158	KU-8536	Wild-accession-derived	Wild	110	20	0
080158	KU-8536	Wild-accession-derived	Wild	111	20	0
080158	KU-8536	Wild-accession-derived	Wild	112	20	0
080160	KU-8538	Wild-accession-derived	Wild	113	20	0
080160	KU-8538	Wild-accession-derived	Wild	114	20	0
080160	KU-8538	Wild-accession-derived	Wild	115	20	0
080160	KU-8538	Wild-accession-derived	Wild	116	20	0
080160	KU-8538	Wild-accession-derived	Wild	117	20	0
080160	KU-8538	Wild-accession-derived	Wild	118	20	0
080161	KU-8538	Wild-accession-derived	Wild	119	20	0
080161	KU-8538	Wild-accession-derived	Wild	120	20	0
080161	KU-8538	Wild-accession-derived	Wild	121	20	0
080161	KU-8538	Wild-accession-derived	Wild	122	20	0
080161	KU-8538	Wild-accession-derived	Wild	123	20	0
080161	KU-8538	Wild-accession-derived	Wild	124	20	0
080164	KU-8541	Wild-accession-derived	Wild	125	20	0
080164	KU-8541	Wild-accession-derived	Wild	126	20	0
080164	KU-8541	Wild-accession-derived	Wild	127	20	0
080164	KU-8541	Wild-accession-derived	Wild	128	20	0
080164	KU-8541	Wild-accession-derived	Wild	129	20	0
080164	KU-8541	Wild-accession-derived	Wild	130	20	0
080165	KU-8541	Wild-accession-derived	Wild	131	20	0
080165	KU-8541	Wild-accession-derived	Wild	132	20	0
080165	KU-8541	Wild-accession-derived	Wild	133	20	0
080165	KU-8541	Wild-accession-derived	Wild	134	20	0
080165	KU-8541	Wild-accession-derived	Wild	135	20	0
080165	KU-8541	Wild-accession-derived	Wild	136	20	0
080166	KU-8541	Wild-accession-derived	Wild	137	20	0
080166	KU-8541	Wild-accession-derived	Wild	138	20	0
080166	KU-8541	Wild-accession-derived	Wild	139	20	0
080166	KU-8541	Wild-accession-derived	Wild	140	20	0
080166	KU-8541	Wild-accession-derived	Wild	141	20	0
080166	KU-8541	Wild-accession-derived	Wild	142	20	0
080168	KU-8736B	Wild-accession-derived	Wild	143	20	0
080168	KU-8736B	Wild-accession-derived	Wild	144	20	0
080168	KU-8736B	Wild-accession-derived	Wild	145	20	0
080168	KU-8736B	Wild-accession-derived	Wild	146	20	0
080168	KU-8736B	Wild-accession-derived	Wild	147	20	0
080168	KU-8736B	Wild-accession-derived	Wild	148	20	0
080176	KU-8816A	Wild-accession-derived	Wild	149	20	0
080176	KU-8816A	Wild-accession-derived	Wild	150	20	0
080176	KU-8816A	Wild-accession-derived	Wild	151	20	0
080176	KU-8816A	Wild-accession-derived	Wild	152	20	0
080176	KU-8816A	Wild-accession-derived	Wild	153	20	0
080176	KU-8816A	Wild-accession-derived	Wild	154	20	0
080186	KU-8941	Wild-accession-derived	Wild	155	20	0
080186	KU-8941	Wild-accession-derived	Wild	156	20	0
080186	KU-8941	Wild-accession-derived	Wild	157	20	0
080186	KU-8941	Wild-accession-derived	Wild	158	20	0
080186	KU-8941	Wild-accession-derived	Wild	159	20	0
080186	KU-8941	Wild-accession-derived	Wild	160	20	0
070164	MORI116	Wild-accession-derived	Wild	26	20	2
070164	MORI116	Wild-accession-derived	Wild	27	20	2
070164	MORI116	Wild-accession-derived	Wild	28	12	1
070164	MORI116	Wild-accession-derived	Wild	29	12	0
070164	MORI116	Wild-accession-derived	Wild	30	12	0
070164	MORI116	Wild-accession-derived	Wild	31	20	0
070164	MORI116	Wild-accession-derived	Wild	32	20	2
070164	MORI116	Wild-accession-derived	Wild	33	14	0
