# Supplementary material for: Reproductive and genetic roles of the maternal progenitor in the origin of common wheat (Triticum aestivum L.)
Source: Ecol Evol. 2020 Dec 2;10(24):13926–37. doi: 10.1002/ece3.6985 (PMC7771132; doi:10.1002/ece3.6985)
Supplement: Supplementary file 5 — Table S4 [file ECE3-10-13926-s005.xlsx]

## Sheet: TableS4
Table S4 Genotypes and phenotypes of the segregants used in the quantitative trait locus analysis (shown in the "csvr" format for R/qtl)
Genotype			G151	G152	G153	G154	G155	G156	G157	G158	G159	G160	G161	G162	G163	G164	G165	G166	G167	G168	G169	G170	G171	G172	G173	G174	G175	G176	G177	G178	G179	G180	G181	G182	G183	G184	G185	G186	G187	G188	G189	G190	G191	G192	G193	G194	G195	G196	G197
SeedSetRate			0.035461	0.0970149	0.103175	0.118421	0.153543	0.00719425	0.0948905	0.21223	0.0340909	0.0957447	0.0698529	0.019084	0.108527	0.255814	0.169065	0.0992063	0.0183824	0.0272109	0.26087	0.0238095	0.0223881	0.151639	0	0.294118	0.0871212	0.166667	0.226923	0	0.00390625	0	0.00826446	0.147727	0.155039	0.0362903	0.196296	0.113333	0	0.0806452	0.0104895	0.0693431	0.0121951	0.104167	0.0215827	0.174074	0.0978261	0.109023	0.218045
SeedSetRateBinary			1	1	1	1	1	1	1	1	1	1	1	1	1	1	1	1	1	1	1	1	1	1	0	1	1	1	1	0	1	0	1	1	1	1	1	1	0	1	1	1	1	1	1	1	1	1	1
SeedSetRateQuantitative			0.035461	0.0970149	0.103175	0.118421	0.153543	0.00719425	0.0948905	0.21223	0.0340909	0.0957447	0.0698529	0.019084	0.108527	0.255814	0.169065	0.0992063	0.0183824	0.0272109	0.26087	0.0238095	0.0223881	0.151639	-	0.294118	0.0871212	0.166667	0.226923	-	0.00390625	-	0.00826446	0.147727	0.155039	0.0362903	0.196296	0.113333	-	0.0806452	0.0104895	0.0693431	0.0121951	0.104167	0.0215827	0.174074	0.0978261	0.109023	0.218045
3030971|F|0--16:C>T_1A	1A	0	BB	BB	BB	BB	AA	AA	BB	AA	BB	AA	AA	AA	AA	AA	AA	AA	AA	AA	AA	AA	AA	AA	AA	BB	AA	BB	BB	AA	BB	BB	AA	AA	BB	AA	AA	BB	BB	AA	AA	BB	BB	AA	BB	AA	BB	AA	BB
1007201|F|0--56:A>T_1A	1A	4.05511	AA	BB	BB	BB	AA	AA	BB	AA	BB	AA	AA	BB	AA	AA	AA	AA	AA	AA	AA	AA	AA	AA	BB	AA	AA	BB	BB	AA	BB	AA	AA	AA	BB	AA	AA	BB	BB	AA	AA	BB	AA	AA	BB	AA	BB	AA	BB
3064386|F|0--36:A>G_1A	1A	4.32393	AA	BB	BB	BB	AA	AA	BB	AA	BB	AA	AA	BB	AA	AA	AA	AA	AA	AA	AA	AA	AA	AA	BB	AA	AA	BB	BB	AA	BB	AA	AA	AA	BB	AA	AA	BB	BB	AA	AA	BB	AA	AA	BB	AA	BB	AA	BB
1106808|F|0--15:C>A_1A	1A	8.53677	AA	BB	BB	BB	AA	AA	BB	AA	BB	AA	AA	BB	AA	AA	AA	AA	AA	AA	AA	AA	AA	AA	BB	AA	AA	BB	BB	AA	BB	AA	AA	BB	BB	AA	AA	BB	BB	AA	AA	BB	AA	AA	BB	AA	BB	AA	BB
1093345|F|0--43:C>G_1A	1A	8.67131	AA	BB	BB	BB	AA	AA	BB	AA	BB	AA	AA	BB	AA	AA	AA	AA	AA	AA	AA	AA	AA	AA	BB	AA	AA	BB	BB	AA	BB	AA	AA	BB	BB	AA	AA	BB	BB	AA	AA	BB	AA	AA	BB	AA	BB	AA	BB
7927905|F|0--54:A>C_1A	1A	8.67131	AA	BB	BB	BB	AA	AA	BB	AA	BB	AA	AA	BB	AA	AA	AA	AA	AA	AA	AA	AA	AA	AA	BB	AA	AA	BB	BB	AA	BB	AA	AA	BB	BB	AA	AA	BB	BB	AA	AA	BB	AA	AA	BB	AA	BB	AA	BB
1863459|F|0--56:G>C_1A	1A	18.7415	AA	BB	AA	BB	AA	AA	AA	AA	AA	AA	AA	BB	AA	AA	AA	AA	AA	BB	AA	AA	AA	AA	BB	AA	AA	BB	BB	AA	BB	AA	AA	BB	AA	BB	AA	BB	BB	AA	AA	BB	AA	BB	BB	AA	BB	AA	BB
3064797|F|0--31:G>T_1A	1A	18.876	AA	BB	AA	BB	AA	AA	AA	AA	AA	AA	AA	BB	AA	AA	AA	AA	AA	BB	AA	AA	AA	AA	BB	-	AA	-	BB	AA	BB	AA	AA	BB	AA	BB	AA	BB	BB	AA	AA	BB	AA	BB	BB	AA	BB	AA	BB
1235892|F|0--32:C>T_1A	1A	19.1453	AA	BB	AA	BB	BB	AA	AA	AA	AA	AA	AA	BB	AA	AA	AA	AA	AA	BB	AA	AA	AA	AA	BB	AA	AA	BB	BB	AA	BB	AA	AA	BB	AA	BB	AA	BB	BB	AA	AA	BB	AA	BB	BB	AA	BB	AA	BB
1121822|F|0--12:C>G_1A	1A	19.2793	AA	BB	AA	BB	BB	AA	AA	AA	AA	AA	AA	BB	AA	AA	AA	AA	BB	BB	AA	AA	AA	AA	BB	AA	AA	BB	BB	AA	BB	AA	AA	BB	AA	BB	AA	BB	BB	AA	AA	BB	AA	BB	BB	AA	BB	AA	BB
4910975|F|0--50:A>G_1A	1A	23.1777	AA	BB	AA	BB	BB	AA	AA	AA	AA	AA	BB	BB	AA	AA	AA	AA	BB	BB	AA	AA	AA	AA	BB	AA	AA	BB	AA	AA	BB	AA	BB	BB	AA	BB	AA	BB	BB	AA	AA	BB	AA	BB	BB	AA	BB	BB	BB
3027292|F|0--37:T>C_1A	1A	23.3118	AA	BB	AA	BB	BB	AA	AA	AA	AA	AA	BB	BB	AA	AA	AA	AA	BB	BB	AA	AA	AA	AA	BB	AA	AA	BB	AA	AA	BB	AA	BB	BB	AA	BB	AA	BB	BB	AA	AA	BB	AA	BB	BB	AA	BB	BB	BB
1047696|F|0--11:A>T_1A	1A	23.4458	AA	BB	AA	BB	BB	AA	AA	AA	AA	AA	BB	BB	AA	AA	AA	AA	BB	BB	AA	AA	AA	AA	BB	AA	AA	BB	AA	AA	BB	AA	BB	BB	AA	BB	AA	BB	BB	AA	AA	BB	AA	BB	BB	AA	BB	BB	BB
3957270|F|0--5:T>C_1A	1A	26.6086	AA	BB	AA	BB	BB	AA	AA	AA	AA	AA	AA	BB	AA	AA	AA	AA	BB	BB	AA	AA	AA	AA	BB	AA	AA	BB	AA	AA	BB	AA	-	BB	AA	BB	AA	BB	BB	AA	AA	BB	AA	BB	BB	AA	BB	BB	BB
3025249|F|0--33:T>C_1A	1A	26.7881	AA	BB	AA	BB	BB	AA	AA	AA	AA	AA	AA	BB	AA	AA	AA	AA	BB	BB	AA	AA	AA	AA	BB	AA	AA	BB	AA	AA	BB	AA	BB	BB	AA	BB	AA	BB	BB	AA	AA	BB	AA	BB	BB	AA	BB	BB	BB
1011620|F|0--63:C>A_1A	1A	27.0763	AA	BB	AA	BB	BB	AA	AA	AA	AA	AA	AA	BB	AA	AA	AA	AA	BB	BB	AA	AA	BB	AA	BB	AA	AA	BB	AA	AA	BB	AA	BB	BB	AA	BB	AA	BB	BB	AA	AA	BB	AA	BB	BB	AA	BB	BB	BB
2277328|F|0--58:C>T_1A	1A	27.3455	AA	BB	AA	BB	BB	AA	AA	AA	AA	AA	AA	BB	AA	AA	AA	AA	BB	BB	AA	AA	BB	AA	BB	AA	AA	BB	AA	AA	BB	AA	BB	BB	AA	BB	AA	BB	BB	AA	AA	BB	AA	BB	BB	AA	BB	BB	BB
1081901|F|0--21:T>A_1A	1A	27.6176	AA	BB	AA	BB	BB	AA	AA	AA	AA	AA	AA	BB	AA	AA	AA	AA	BB	BB	AA	AA	BB	AA	BB	AA	AA	BB	AA	AA	BB	AA	BB	BB	AA	BB	AA	BB	BB	AA	AA	BB	-	BB	BB	-	BB	BB	BB
1076480|F|0--37:T>G_1A	1A	30.7451	AA	BB	AA	AA	BB	AA	AA	AA	AA	AA	AA	BB	AA	AA	AA	AA	BB	BB	AA	AA	BB	AA	BB	AA	AA	BB	AA	AA	BB	AA	AA	BB	AA	AA	AA	BB	BB	AA	AA	BB	AA	BB	BB	AA	BB	BB	BB
1085249|F|0--22:C>G_1A	1A	32.2607	AA	BB	AA	AA	BB	BB	AA	AA	AA	AA	AA	BB	AA	AA	AA	AA	BB	BB	AA	AA	BB	AA	BB	AA	AA	BB	AA	AA	BB	AA	AA	BB	AA	AA	AA	BB	BB	AA	AA	BB	AA	AA	BB	AA	BB	BB	AA
5325244|F|0--25:T>G_1A	1A	33.076	AA	BB	AA	AA	BB	BB	AA	AA	AA	AA	AA	BB	AA	AA	AA	AA	BB	BB	AA	AA	BB	AA	BB	AA	AA	BB	AA	AA	BB	AA	AA	BB	AA	AA	AA	BB	BB	AA	AA	BB	AA	AA	BB	AA	BB	BB	AA
1216214|F|0--43:A>G_1A	1A	33.4085	AA	BB	AA	AA	BB	BB	AA	AA	AA	AA	AA	BB	AA	AA	AA	AA	BB	BB	AA	AA	BB	AA	BB	AA	AA	BB	AA	AA	BB	AA	AA	BB	AA	AA	AA	BB	BB	AA	AA	BB	AA	AA	BB	AA	BB	BB	AA
1109543|F|0--43:C>T_1A	1A	33.4085	AA	BB	AA	AA	BB	BB	AA	AA	AA	AA	AA	BB	AA	AA	AA	AA	BB	BB	AA	AA	BB	AA	BB	AA	AA	BB	AA	AA	BB	AA	AA	BB	AA	AA	AA	BB	BB	AA	AA	BB	AA	AA	BB	AA	BB	BB	AA
3222545|F|0--11:T>C_1A	1A	34.0215	AA	BB	AA	AA	BB	BB	AA	AA	AA	AA	AA	BB	AA	AA	AA	AA	BB	BB	AA	AA	BB	AA	BB	AA	AA	BB	AA	AA	BB	AA	AA	BB	AA	AA	AA	BB	BB	AA	AA	BB	AA	AA	BB	AA	BB	BB	AA
5968414|F|0--5:C>A_1A	1A	34.2903	AA	BB	AA	AA	BB	BB	AA	AA	AA	AA	AA	BB	AA	AA	AA	AA	BB	BB	AA	AA	BB	AA	BB	AA	AA	BB	AA	AA	BB	AA	AA	BB	AA	AA	AA	BB	BB	AA	AA	BB	AA	AA	BB	AA	BB	BB	AA
3023252|F|0--15:C>G_1A	1A	34.4244	AA	BB	AA	AA	BB	BB	AA	AA	AA	AA	AA	BB	AA	AA	AA	AA	BB	BB	AA	AA	BB	AA	BB	AA	AA	BB	AA	AA	BB	AA	AA	BB	AA	AA	AA	BB	BB	AA	AA	BB	AA	AA	BB	AA	BB	BB	AA
2280853|F|0--54:G>A_1A	1A	34.6932	AA	BB	AA	AA	BB	BB	AA	AA	AA	AA	AA	BB	AA	AA	AA	AA	BB	BB	AA	AA	BB	AA	BB	AA	AA	BB	AA	AA	BB	AA	AA	BB	AA	AA	AA	BB	BB	AA	AA	BB	AA	AA	BB	AA	BB	BB	AA
1125019|F|0--50:G>A_1A	1A	35.0975	AA	BB	AA	AA	BB	BB	AA	AA	AA	AA	AA	BB	AA	AA	AA	AA	BB	BB	AA	AA	BB	AA	BB	AA	AA	BB	AA	AA	BB	AA	BB	BB	AA	BB	AA	BB	BB	AA	AA	BB	AA	AA	BB	AA	BB	BB	-
1127204|F|0--57:A>G_1A	1A	35.0975	AA	BB	AA	AA	BB	BB	AA	AA	AA	AA	AA	BB	AA	AA	AA	AA	BB	BB	AA	AA	BB	AA	BB	AA	AA	BB	AA	AA	BB	AA	BB	BB	AA	BB	AA	BB	BB	AA	AA	BB	AA	AA	BB	AA	BB	BB	AA
5323549|F|0--42:C>T_1A	1A	36.6131	AA	BB	AA	AA	BB	BB	AA	AA	AA	AA	AA	BB	AA	AA	AA	AA	BB	BB	AA	AA	BB	AA	BB	AA	AA	BB	AA	AA	BB	AA	BB	BB	AA	BB	AA	BB	BB	AA	AA	BB	AA	AA	BB	AA	BB	BB	AA
1079399|F|0--34:C>G_1A	1A	42.2922	AA	BB	AA	AA	BB	AA	AA	AA	AA	AA	AA	BB	AA	AA	AA	AA	BB	BB	AA	AA	BB	AA	BB	AA	AA	BB	AA	AA	BB	AA	BB	BB	AA	BB	AA	BB	AA	AA	AA	BB	BB	AA	BB	AA	BB	BB	AA
1077339|F|0--19:A>G_1A	1A	43.9503	AA	BB	AA	AA	BB	AA	AA	AA	AA	AA	AA	BB	AA	AA	AA	AA	BB	BB	AA	AA	BB	AA	BB	AA	AA	BB	AA	AA	BB	AA	BB	BB	AA	BB	AA	BB	AA	AA	AA	BB	BB	AA	BB	AA	BB	BB	AA
1111900|F|0--8:G>T_1A	1A	45.4627	AA	BB	AA	AA	BB	AA	AA	AA	AA	AA	AA	BB	AA	AA	AA	AA	BB	BB	AA	AA	BB	AA	BB	AA	AA	BB	AA	AA	BB	AA	BB	BB	AA	BB	AA	BB	AA	AA	AA	BB	BB	AA	BB	AA	BB	BB	AA
1208625|F|0--68:A>G_1A	1A	45.4627	AA	BB	AA	AA	BB	AA	AA	AA	AA	AA	AA	BB	AA	AA	AA	AA	BB	BB	AA	AA	BB	AA	BB	AA	AA	BB	AA	AA	BB	AA	BB	BB	AA	BB	AA	BB	AA	AA	AA	BB	BB	AA	BB	AA	BB	BB	-
3222525|F|0--14:G>T_1A	1A	45.8898	AA	BB	AA	AA	BB	AA	AA	AA	AA	AA	AA	BB	AA	AA	AA	AA	BB	BB	AA	AA	BB	AA	BB	AA	-	BB	AA	AA	BB	AA	BB	BB	AA	BB	AA	BB	AA	AA	AA	BB	BB	AA	BB	AA	BB	BB	AA
1096317|F|0--25:T>C_1A	1A	52.4222	AA	BB	AA	AA	AA	AA	AA	AA	AA	AA	AA	BB	AA	AA	AA	AA	BB	AA	AA	AA	BB	BB	BB	BB	AA	BB	AA	AA	BB	BB	BB	BB	AA	BB	AA	AA	AA	AA	AA	AA	BB	AA	BB	AA	BB	BB	AA
3028497|F|0--11:A>G_1A	1A	52.5562	AA	BB	AA	AA	AA	AA	AA	AA	AA	AA	AA	BB	AA	AA	AA	AA	BB	AA	AA	AA	BB	BB	BB	BB	AA	BB	AA	AA	BB	BB	BB	BB	AA	BB	AA	AA	AA	AA	AA	AA	BB	AA	BB	AA	BB	BB	AA
3953635|F|0--8:C>T_1A	1A	52.8251	AA	BB	AA	AA	AA	AA	AA	AA	AA	AA	AA	BB	AA	AA	AA	AA	BB	AA	AA	AA	BB	BB	BB	BB	AA	BB	AA	AA	BB	BB	BB	BB	AA	BB	AA	AA	AA	AA	AA	AA	BB	AA	BB	AA	BB	BB	AA
3021567|F|0--15:A>G_1A	1A	53.0939	AA	BB	AA	AA	AA	AA	AA	AA	AA	AA	AA	BB	AA	AA	AA	AA	BB	AA	AA	AA	BB	BB	BB	BB	AA	BB	AA	AA	BB	BB	BB	BB	AA	BB	AA	AA	AA	AA	AA	AA	BB	AA	BB	AA	BB	BB	AA
1228810|F|0--10:T>A_1A	1A	53.2279	AA	BB	AA	AA	AA	AA	AA	AA	AA	AA	AA	BB	AA	AA	AA	AA	BB	AA	AA	AA	BB	BB	BB	BB	AA	BB	AA	AA	BB	BB	BB	BB	AA	BB	AA	AA	AA	AA	AA	AA	BB	AA	BB	AA	BB	BB	AA
4910833|F|0--62:C>G_1A	1A	53.6323	AA	BB	AA	AA	AA	AA	AA	AA	AA	AA	AA	BB	AA	AA	AA	AA	BB	AA	AA	AA	BB	BB	BB	BB	AA	BB	AA	BB	BB	BB	AA	BB	AA	BB	AA	AA	AA	AA	AA	AA	BB	AA	BB	AA	BB	BB	AA
1233752|F|0--17:G>A_1A	1A	53.9011	AA	BB	AA	AA	AA	AA	AA	AA	AA	AA	AA	BB	AA	AA	AA	AA	BB	AA	AA	AA	BB	BB	BB	-	AA	BB	AA	BB	BB	BB	AA	BB	AA	BB	AA	AA	AA	AA	AA	AA	BB	AA	BB	AA	BB	BB	AA
2259055|F|0--60:C>T_1A	1A	54.0351	AA	BB	AA	AA	AA	AA	AA	AA	AA	AA	AA	BB	AA	AA	AA	AA	BB	AA	AA	AA	BB	BB	BB	BB	AA	BB	AA	BB	BB	BB	AA	BB	AA	BB	AA	AA	AA	AA	AA	AA	BB	AA	BB	AA	BB	BB	AA
1114536|F|0--51:G>A_1A	1A	55.8365	AA	BB	AA	AA	AA	AA	AA	AA	AA	AA	AA	BB	AA	AA	AA	AA	BB	AA	AA	AA	BB	BB	BB	BB	AA	BB	AA	BB	BB	BB	AA	BB	AA	BB	AA	AA	AA	AA	AA	AA	BB	AA	BB	AA	BB	BB	AA
1088769|F|0--59:C>G_1A	1A	57.0696	AA	BB	AA	AA	AA	AA	AA	AA	AA	AA	AA	BB	AA	AA	AA	AA	BB	AA	AA	AA	BB	BB	BB	BB	AA	BB	AA	BB	BB	BB	AA	BB	AA	BB	AA	AA	AA	AA	AA	AA	BB	AA	BB	AA	BB	BB	AA
1104499|F|0--13:G>T_1A	1A	59.1599	BB	BB	AA	AA	AA	AA	AA	AA	AA	AA	AA	BB	AA	AA	AA	AA	BB	AA	BB	AA	BB	BB	BB	BB	AA	BB	AA	BB	BB	BB	AA	BB	AA	BB	AA	AA	AA	AA	AA	AA	BB	AA	BB	AA	BB	-	AA
4991333|F|0--18:T>G_1A	1A	61.9601	BB	BB	AA	AA	AA	AA	AA	AA	AA	AA	AA	BB	AA	AA	AA	AA	BB	AA	BB	AA	BB	BB	BB	AA	AA	BB	AA	BB	BB	BB	AA	BB	AA	BB	AA	AA	AA	AA	AA	AA	BB	AA	BB	AA	AA	BB	BB
1084505|F|0--19:A>G_1A	1A	63.0863	BB	BB	AA	AA	AA	AA	AA	AA	AA	AA	AA	AA	AA	AA	AA	AA	BB	AA	BB	AA	BB	BB	BB	AA	AA	BB	AA	BB	BB	BB	AA	AA	AA	BB	AA	AA	AA	AA	AA	AA	BB	AA	BB	AA	AA	BB	BB
2258975|F|0--41:G>T_1A	1A	63.4906	BB	BB	AA	AA	AA	AA	AA	AA	AA	AA	AA	AA	AA	AA	AA	AA	BB	AA	BB	AA	BB	BB	BB	AA	AA	BB	AA	BB	BB	BB	AA	AA	AA	BB	AA	AA	AA	AA	AA	-	BB	AA	BB	AA	AA	BB	BB
3958802|F|0--30:G>A_1A	1A	64.1681	BB	BB	AA	AA	AA	AA	AA	AA	AA	AA	AA	AA	AA	AA	AA	AA	BB	AA	BB	AA	BB	BB	BB	AA	AA	BB	AA	BB	BB	BB	AA	AA	AA	BB	AA	AA	AA	AA	AA	AA	BB	AA	BB	AA	AA	BB	BB
1003066|F|0--30:G>C_1A	1A	66.8468	BB	AA	BB	AA	AA	BB	AA	AA	AA	AA	AA	AA	AA	AA	AA	AA	BB	AA	BB	AA	BB	BB	BB	AA	AA	BB	AA	BB	BB	BB	AA	AA	AA	BB	BB	AA	AA	AA	AA	AA	BB	AA	BB	AA	AA	BB	BB
1094451|F|0--64:G>A_1A	1A	67.1156	BB	AA	BB	AA	AA	BB	AA	AA	AA	AA	AA	AA	AA	AA	AA	AA	BB	AA	BB	AA	BB	BB	BB	AA	AA	BB	AA	BB	BB	BB	AA	AA	AA	BB	BB	AA	AA	AA	AA	AA	BB	AA	BB	AA	AA	BB	BB
2254818|F|0--52:A>G_1A	1A	67.2496	BB	AA	BB	AA	AA	BB	AA	AA	AA	AA	AA	AA	AA	AA	AA	AA	BB	AA	BB	AA	BB	BB	BB	AA	AA	BB	AA	BB	BB	BB	AA	AA	AA	BB	BB	AA	AA	AA	BB	AA	BB	AA	BB	AA	AA	BB	BB
1036806|F|0--7:G>T_1A	1A	67.6557	BB	AA	BB	AA	AA	BB	AA	AA	AA	AA	AA	AA	AA	AA	AA	AA	BB	AA	BB	AA	BB	BB	BB	AA	AA	BB	AA	-	BB	BB	AA	AA	AA	BB	BB	AA	AA	AA	BB	AA	BB	AA	BB	AA	AA	BB	BB
1699577|F|0--20:C>G_1A	1A	67.7915	BB	AA	BB	AA	AA	BB	AA	AA	AA	AA	AA	AA	AA	AA	AA	AA	BB	AA	BB	AA	BB	BB	BB	AA	AA	BB	AA	BB	BB	BB	AA	AA	AA	BB	BB	AA	AA	AA	BB	AA	BB	AA	BB	AA	AA	BB	BB
1090726|F|0--43:A>G_1A	1A	69.4495	BB	BB	BB	AA	AA	BB	AA	AA	AA	AA	AA	AA	AA	AA	AA	AA	BB	AA	BB	AA	BB	BB	BB	AA	AA	BB	AA	BB	BB	BB	AA	AA	AA	BB	BB	AA	AA	AA	BB	AA	BB	AA	BB	AA	AA	BB	BB
1695470|F|0--33:A>G_1A	1A	69.5838	BB	BB	BB	AA	AA	BB	AA	AA	AA	AA	AA	AA	AA	AA	AA	AA	BB	AA	BB	AA	BB	BB	BB	AA	AA	BB	AA	AA	BB	BB	AA	AA	AA	BB	BB	AA	AA	AA	BB	AA	BB	AA	BB	AA	AA	BB	BB
1090129|F|0--6:A>G_1A	1A	69.5838	BB	BB	BB	AA	AA	BB	AA	AA	AA	AA	AA	AA	AA	AA	AA	AA	BB	AA	BB	AA	BB	BB	BB	AA	AA	BB	AA	AA	BB	BB	AA	AA	AA	BB	BB	AA	AA	AA	BB	AA	BB	AA	BB	AA	AA	BB	BB
1182467|F|0--19:G>C_1A	1A	69.9883	BB	BB	BB	AA	AA	AA	AA	AA	AA	AA	AA	AA	AA	AA	AA	AA	BB	AA	BB	AA	BB	BB	BB	AA	AA	BB	AA	AA	BB	BB	AA	AA	AA	BB	BB	AA	AA	AA	BB	AA	BB	AA	BB	AA	AA	BB	BB
3957202|F|0--5:C>T_1A	1A	72.9663	BB	BB	BB	AA	AA	AA	AA	AA	AA	AA	AA	AA	AA	AA	AA	AA	BB	AA	AA	AA	BB	BB	AA	AA	AA	BB	AA	AA	BB	BB	AA	AA	AA	BB	BB	AA	AA	AA	BB	AA	BB	AA	BB	AA	AA	BB	BB
978138|F|0--19:C>T_1A	1A	86.6908	BB	BB	BB	AA	BB	AA	AA	AA	AA	AA	AA	AA	AA	BB	BB	AA	AA	AA	AA	AA	BB	BB	AA	AA	AA	AA	AA	AA	BB	AA	AA	AA	BB	BB	BB	BB	AA	AA	BB	BB	AA	BB	AA	AA	AA	AA	AA
985133|F|0--15:A>G_1A	1A	87.6446	BB	BB	BB	AA	BB	AA	AA	AA	AA	AA	AA	AA	AA	BB	BB	BB	AA	BB	AA	AA	BB	BB	AA	AA	AA	AA	AA	AA	BB	AA	AA	AA	BB	BB	BB	BB	AA	AA	BB	BB	AA	BB	AA	AA	AA	AA	AA
1229702|F|0--22:C>A_1A	1A	89.2099	BB	BB	AA	AA	BB	AA	AA	AA	AA	BB	AA	AA	AA	BB	BB	BB	AA	BB	AA	AA	BB	BB	AA	AA	AA	AA	AA	AA	AA	AA	AA	AA	BB	BB	BB	BB	AA	AA	BB	BB	AA	BB	AA	AA	AA	AA	AA
1269414|F|0--32:C>T_1A	1A	92.9292	BB	BB	AA	AA	BB	AA	AA	AA	AA	BB	AA	AA	AA	BB	BB	BB	AA	BB	AA	AA	BB	BB	AA	AA	AA	AA	BB	AA	AA	AA	AA	AA	BB	BB	BB	BB	AA	AA	BB	BB	AA	BB	AA	AA	AA	AA	AA
1125881|F|0--47:G>A_1A	1A	93.0647	BB	BB	AA	AA	BB	AA	AA	AA	AA	BB	AA	AA	AA	BB	BB	BB	AA	BB	AA	AA	BB	BB	AA	AA	AA	AA	BB	AA	AA	AA	AA	AA	BB	BB	BB	BB	AA	AA	BB	BB	AA	BB	AA	AA	AA	AA	AA
5342778|F|0--51:G>A_1A	1A	100.481	BB	BB	BB	AA	BB	AA	AA	AA	AA	BB	AA	AA	AA	BB	AA	BB	AA	BB	AA	AA	BB	BB	AA	BB	AA	AA	AA	AA	AA	AA	AA	BB	BB	BB	BB	BB	AA	AA	BB	BB	AA	BB	AA	AA	AA	AA	AA
3064615|F|0--6:C>T_1A	1A	100.615	BB	BB	BB	AA	BB	AA	AA	AA	AA	BB	AA	AA	AA	BB	AA	BB	AA	BB	AA	AA	BB	BB	AA	BB	AA	AA	AA	AA	AA	AA	AA	BB	BB	BB	BB	BB	AA	AA	BB	BB	AA	BB	AA	AA	AA	AA	AA
2253156|F|0--16:A>G_1A	1A	100.749	BB	BB	BB	AA	BB	AA	AA	AA	AA	BB	AA	AA	AA	BB	AA	BB	AA	BB	AA	AA	BB	BB	AA	BB	AA	AA	AA	AA	AA	AA	AA	BB	BB	BB	BB	BB	AA	AA	BB	BB	AA	BB	AA	BB	AA	AA	AA
1039623|F|0--6:T>G_1A	1A	102.407	BB	BB	BB	BB	BB	AA	AA	AA	AA	BB	AA	AA	AA	BB	AA	BB	AA	BB	AA	AA	BB	BB	AA	BB	AA	AA	AA	AA	AA	BB	AA	BB	BB	BB	BB	BB	AA	AA	BB	AA	AA	BB	AA	BB	AA	AA	AA
1120903|F|0--35:A>C_1A	1A	102.541	BB	BB	BB	BB	BB	AA	AA	AA	AA	BB	AA	AA	AA	BB	AA	BB	AA	BB	AA	AA	BB	BB	AA	BB	AA	AA	AA	AA	AA	BB	AA	BB	BB	BB	BB	BB	AA	AA	BB	AA	AA	BB	AA	BB	AA	AA	AA
7487847|F|0--44:T>C_2A	2A	0	BB	AA	AA	AA	AA	BB	AA	AA	BB	BB	BB	BB	BB	BB	BB	BB	AA	AA	BB	AA	BB	BB	BB	BB	BB	BB	BB	AA	AA	BB	AA	AA	AA	AA	BB	AA	BB	BB	AA	AA	AA	AA	AA	AA	AA	AA	AA
4409132|F|0--20:T>C_2A	2A	0.815364	BB	AA	AA	AA	AA	BB	AA	AA	BB	BB	BB	BB	BB	BB	BB	BB	AA	AA	BB	AA	BB	BB	BB	BB	BB	BB	BB	AA	AA	BB	AA	AA	AA	AA	BB	AA	BB	BB	AA	AA	BB	AA	AA	AA	AA	AA	AA
1094463|F|0--59:A>G_2A	2A	0.949486	BB	AA	AA	AA	AA	BB	AA	AA	BB	BB	BB	BB	BB	BB	BB	BB	AA	AA	BB	AA	BB	BB	BB	BB	BB	BB	BB	AA	AA	BB	AA	AA	AA	AA	BB	AA	BB	BB	AA	AA	BB	AA	AA	AA	AA	AA	AA
3064809|F|0--32:C>G_2A	2A	2.04256	BB	AA	AA	AA	AA	BB	AA	AA	BB	BB	BB	BB	BB	BB	BB	BB	AA	AA	BB	AA	BB	BB	BB	BB	BB	BB	BB	AA	AA	BB	AA	AA	AA	AA	BB	AA	BB	BB	AA	AA	BB	AA	AA	AA	AA	AA	AA
1127593|F|0--6:G>C_2A	2A	3.14754	BB	AA	AA	AA	AA	BB	AA	AA	BB	BB	BB	BB	BB	BB	BB	BB	AA	AA	BB	AA	BB	BB	BB	BB	BB	BB	BB	AA	AA	BB	AA	AA	AA	AA	BB	AA	BB	BB	AA	AA	BB	AA	AA	AA	AA	AA	AA
21699531|F|0--55:T>A_2A	2A	3.14754	BB	AA	AA	AA	AA	BB	AA	AA	BB	BB	BB	BB	BB	BB	BB	BB	AA	AA	BB	AA	BB	BB	BB	BB	BB	BB	BB	AA	AA	BB	AA	AA	AA	AA	BB	AA	BB	BB	AA	AA	BB	AA	AA	AA	AA	AA	AA
2276660|F|0--38:G>A_2A	2A	6.87691	BB	AA	AA	AA	AA	BB	AA	AA	BB	BB	BB	BB	BB	BB	BB	BB	AA	AA	BB	AA	BB	BB	BB	BB	BB	BB	AA	AA	AA	BB	BB	AA	AA	AA	BB	AA	BB	BB	AA	AA	BB	AA	AA	AA	AA	AA	AA
1213197|F|0--58:C>A_2A	2A	11.8945	BB	AA	BB	AA	AA	BB	AA	AA	BB	BB	BB	BB	AA	AA	BB	BB	AA	AA	BB	AA	AA	BB	BB	BB	BB	AA	AA	AA	AA	BB	BB	AA	BB	AA	AA	AA	BB	BB	AA	AA	BB	AA	AA	AA	AA	AA	AA
1119700|F|0--68:A>G_2A	2A	12.0297	BB	AA	BB	AA	AA	BB	AA	AA	BB	BB	BB	BB	AA	AA	BB	BB	AA	AA	BB	AA	AA	BB	BB	BB	BB	AA	AA	AA	AA	BB	BB	AA	BB	AA	AA	AA	BB	BB	AA	AA	BB	AA	AA	AA	AA	AA	AA
3222442|F|0--23:G>C_2A	2A	13.4037	AA	AA	BB	AA	AA	BB	AA	AA	BB	BB	BB	BB	AA	AA	BB	BB	AA	AA	BB	AA	AA	BB	BB	BB	BB	AA	AA	AA	AA	BB	BB	AA	BB	AA	AA	AA	BB	BB	AA	AA	BB	AA	AA	AA	AA	AA	AA
15328004|F|0--66:A>C_2A	2A	13.8146	AA	AA	BB	AA	AA	BB	AA	AA	BB	BB	BB	BB	AA	AA	BB	BB	AA	AA	BB	AA	AA	BB	BB	BB	BB	AA	AA	AA	AA	BB	BB	AA	BB	AA	AA	AA	BB	BB	AA	BB	BB	AA	AA	AA	AA	AA	AA
6048380|F|0--9:C>T_2A	2A	19.5076	AA	AA	BB	AA	AA	BB	AA	-	BB	BB	BB	BB	AA	AA	BB	BB	AA	AA	BB	BB	AA	BB	BB	-	-	AA	BB	AA	AA	BB	BB	AA	BB	BB	AA	AA	BB	BB	BB	BB	BB	AA	AA	BB	AA	AA	AA
4394856|F|0--8:C>A_2A	2A	20.4357	AA	AA	BB	AA	AA	BB	AA	AA	BB	BB	BB	BB	AA	AA	BB	BB	AA	AA	BB	BB	AA	BB	BB	BB	AA	AA	BB	AA	AA	BB	BB	AA	BB	BB	AA	AA	BB	BB	BB	BB	BB	AA	AA	BB	AA	AA	AA
1714207|F|0--13:A>T_2A	2A	22.3341	AA	AA	BB	AA	AA	BB	AA	AA	BB	BB	BB	BB	AA	AA	BB	BB	AA	AA	BB	BB	BB	BB	BB	BB	AA	AA	BB	AA	AA	BB	-	AA	BB	BB	AA	AA	BB	BB	BB	BB	BB	AA	AA	BB	AA	AA	AA
2256343|F|0--24:C>G_2A	2A	30.7097	AA	AA	AA	AA	AA	BB	BB	AA	AA	BB	BB	BB	AA	AA	AA	BB	AA	AA	BB	BB	BB	BB	BB	BB	AA	AA	BB	BB	AA	BB	BB	BB	BB	BB	AA	AA	BB	BB	BB	BB	BB	AA	AA	BB	BB	BB	AA
1095899|F|0--19:T>A_2A	2A	34.0168	AA	AA	AA	AA	AA	BB	BB	AA	AA	BB	BB	BB	AA	AA	AA	AA	AA	AA	BB	BB	AA	BB	BB	BB	AA	AA	BB	BB	AA	BB	BB	BB	BB	BB	AA	AA	BB	BB	BB	BB	BB	AA	AA	BB	AA	BB	AA
1379165|F|0--8:A>G_2A	2A	35.6749	AA	AA	AA	AA	AA	BB	BB	AA	AA	BB	BB	BB	AA	AA	AA	AA	AA	AA	BB	BB	AA	BB	BB	BB	AA	AA	BB	BB	AA	BB	BB	BB	BB	BB	AA	AA	BB	BB	BB	BB	BB	AA	BB	BB	AA	BB	AA
3023415|F|0--29:C>T_2A	2A	37.1905	AA	AA	AA	AA	AA	BB	BB	AA	BB	BB	BB	BB	BB	AA	AA	AA	AA	AA	BB	BB	AA	BB	BB	BB	AA	AA	BB	BB	AA	BB	BB	BB	BB	BB	AA	AA	BB	BB	BB	BB	BB	AA	BB	BB	AA	BB	AA
3222362|F|0--13:A>G_2A	2A	37.4593	AA	AA	AA	AA	AA	BB	BB	AA	BB	BB	BB	BB	BB	AA	AA	AA	AA	AA	BB	BB	AA	BB	BB	BB	AA	AA	BB	BB	AA	BB	BB	BB	BB	BB	AA	AA	BB	BB	BB	BB	BB	AA	BB	BB	AA	BB	AA
4910904|F|0--22:C>T_2A	2A	43.3067	AA	AA	BB	AA	AA	BB	BB	AA	BB	BB	BB	BB	BB	AA	AA	AA	AA	AA	BB	BB	BB	BB	BB	AA	AA	AA	BB	BB	AA	BB	BB	BB	BB	BB	AA	AA	BB	BB	BB	BB	BB	AA	BB	BB	AA	AA	AA
1067817|F|0--68:C>G_2A	2A	44.2605	AA	AA	BB	AA	AA	BB	BB	AA	BB	AA	BB	BB	BB	AA	AA	AA	AA	AA	BB	BB	BB	BB	BB	AA	AA	AA	-	BB	AA	BB	BB	BB	BB	BB	AA	AA	BB	BB	BB	-	BB	AA	BB	BB	AA	AA	AA
1081999|F|0--29:T>G_2A	2A	44.8011	AA	AA	BB	AA	AA	BB	BB	AA	BB	AA	BB	BB	BB	AA	AA	AA	AA	AA	BB	BB	BB	BB	BB	AA	AA	AA	BB	BB	AA	BB	BB	BB	BB	BB	AA	AA	BB	BB	BB	BB	BB	AA	BB	BB	AA	AA	AA
3027296|F|0--14:A>G_2A	2A	48.6994	AA	AA	BB	AA	AA	BB	BB	AA	BB	AA	BB	BB	BB	AA	BB	AA	AA	AA	BB	BB	BB	BB	BB	AA	AA	AA	BB	BB	AA	BB	BB	BB	BB	BB	AA	AA	AA	BB	BB	BB	BB	AA	BB	BB	AA	AA	AA
1040171|F|0--30:A>C_2A	2A	49.1037	AA	AA	BB	AA	AA	BB	BB	AA	BB	AA	BB	BB	BB	AA	BB	AA	AA	BB	BB	BB	BB	BB	BB	AA	AA	AA	BB	BB	AA	BB	BB	BB	BB	BB	AA	AA	AA	BB	BB	BB	BB	AA	BB	BB	AA	AA	AA
3955491|F|0--11:C>G_2A	2A	49.6443	AA	AA	BB	AA	AA	BB	BB	AA	BB	AA	BB	BB	BB	AA	BB	AA	BB	BB	BB	BB	BB	BB	BB	AA	AA	AA	BB	BB	AA	BB	BB	BB	BB	BB	AA	AA	AA	BB	BB	BB	BB	AA	BB	BB	AA	AA	AA
12774611|F|0--46:A>C_2A	2A	49.9131	AA	AA	BB	AA	AA	BB	BB	AA	BB	AA	BB	BB	BB	AA	BB	AA	BB	BB	BB	BB	BB	BB	BB	AA	AA	AA	BB	BB	AA	BB	BB	BB	BB	BB	AA	AA	AA	BB	BB	BB	BB	AA	BB	BB	AA	AA	AA
1000013|F|0--21:A>G_2A	2A	50.1823	AA	AA	BB	AA	AA	BB	BB	AA	BB	AA	BB	BB	BB	AA	BB	AA	BB	BB	BB	BB	BB	BB	BB	AA	AA	AA	BB	BB	AA	BB	AA	BB	BB	BB	AA	AA	AA	BB	BB	BB	BB	AA	BB	BB	AA	AA	AA
4404388|F|0--20:T>C_2A	2A	50.3166	AA	AA	BB	AA	AA	BB	BB	AA	BB	AA	BB	BB	BB	AA	BB	AA	BB	BB	BB	BB	BB	BB	BB	AA	AA	AA	BB	BB	AA	BB	AA	BB	BB	BB	AA	AA	AA	BB	BB	BB	BB	AA	BB	BB	AA	AA	AA
1720560|F|0--14:C>G_2A	2A	50.67	AA	AA	BB	AA	AA	BB	BB	AA	BB	AA	BB	BB	BB	AA	BB	AA	BB	BB	BB	BB	BB	BB	BB	AA	AA	AA	BB	BB	AA	BB	AA	BB	BB	AA	AA	AA	AA	BB	BB	BB	BB	AA	BB	BB	AA	AA	AA
2260686|F|0--45:C>G_2A	2A	53.5918	AA	AA	BB	BB	AA	BB	BB	AA	BB	AA	BB	-	BB	AA	BB	BB	BB	BB	BB	BB	BB	BB	BB	AA	AA	AA	BB	BB	AA	BB	AA	BB	BB	AA	AA	AA	AA	BB	BB	BB	BB	AA	BB	BB	AA	BB	AA
1106035|F|0--14:C>T_2A	2A	53.8609	AA	AA	BB	BB	AA	BB	BB	AA	BB	AA	BB	BB	BB	AA	BB	BB	BB	BB	BB	BB	BB	BB	BB	AA	AA	AA	BB	BB	AA	BB	AA	BB	BB	AA	AA	AA	AA	BB	BB	BB	BB	AA	BB	BB	AA	BB	AA
4009252|F|0--28:C>G_2A	2A	53.995	AA	AA	BB	BB	AA	BB	BB	AA	BB	AA	BB	BB	BB	AA	BB	BB	BB	BB	BB	BB	BB	BB	BB	AA	AA	AA	BB	BB	AA	BB	AA	BB	BB	AA	AA	AA	AA	BB	BB	BB	BB	AA	BB	BB	AA	BB	AA
1218108|F|0--42:A>C_2A	2A	54.2641	AA	AA	BB	BB	AA	BB	BB	AA	BB	AA	BB	BB	BB	AA	BB	BB	BB	BB	BB	BB	BB	BB	BB	AA	AA	AA	BB	BB	AA	BB	AA	BB	BB	AA	AA	AA	AA	BB	BB	BB	BB	AA	BB	BB	AA	BB	AA
2260959|F|0--18:G>A_2A	2A	54.2641	AA	AA	BB	BB	AA	BB	BB	AA	BB	AA	BB	BB	BB	AA	BB	BB	BB	BB	BB	BB	BB	BB	BB	AA	AA	AA	BB	BB	AA	BB	AA	BB	BB	AA	AA	AA	AA	BB	BB	BB	BB	AA	BB	BB	AA	BB	AA
1260329|F|0--61:C>G_2A	2A	54.3983	AA	AA	BB	BB	AA	BB	BB	AA	BB	AA	BB	BB	BB	AA	BB	BB	BB	BB	BB	BB	BB	BB	BB	AA	AA	AA	BB	BB	AA	BB	AA	BB	BB	AA	AA	AA	AA	BB	BB	BB	BB	AA	BB	BB	AA	BB	AA
1215845|F|0--38:A>G_2A	2A	54.6671	AA	AA	BB	BB	AA	BB	BB	AA	BB	AA	BB	BB	BB	AA	BB	BB	BB	BB	BB	BB	BB	BB	BB	AA	AA	AA	BB	BB	AA	BB	AA	BB	BB	AA	AA	AA	AA	BB	BB	BB	BB	AA	BB	BB	AA	BB	AA
1088541|F|0--43:C>T_2A	2A	58.6282	BB	AA	BB	BB	AA	BB	BB	AA	BB	AA	BB	BB	AA	AA	AA	AA	BB	BB	BB	BB	BB	BB	BB	AA	AA	AA	-	BB	AA	BB	AA	BB	BB	AA	AA	AA	AA	AA	BB	BB	BB	AA	BB	BB	AA	BB	BB
2268563|F|0--28:A>T_2A	2A	58.6282	BB	AA	BB	BB	AA	BB	BB	AA	BB	AA	BB	BB	AA	AA	AA	AA	BB	BB	BB	BB	BB	BB	BB	AA	AA	AA	BB	BB	AA	BB	AA	BB	BB	AA	AA	AA	AA	AA	BB	BB	BB	AA	BB	BB	AA	BB	BB
2276489|F|0--8:C>A_2A	2A	58.8361	BB	AA	BB	BB	AA	BB	BB	AA	BB	AA	BB	BB	AA	AA	AA	AA	BB	BB	BB	BB	BB	BB	BB	AA	AA	AA	BB	BB	AA	BB	AA	BB	BB	AA	AA	AA	AA	AA	BB	BB	BB	AA	BB	BB	AA	BB	BB
1381499|F|0--18:C>T_2A	2A	59.5591	BB	AA	BB	BB	AA	BB	BB	AA	BB	AA	BB	BB	AA	AA	AA	AA	BB	BB	BB	BB	BB	BB	BB	AA	AA	AA	BB	BB	AA	BB	AA	BB	BB	AA	AA	AA	AA	AA	BB	BB	BB	AA	BB	BB	AA	BB	BB
5357553|F|0--9:A>T_2A	2A	59.9634	BB	AA	BB	BB	AA	BB	BB	AA	BB	AA	BB	BB	AA	AA	AA	AA	BB	BB	BB	BB	BB	BB	BB	AA	AA	AA	BB	BB	AA	BB	AA	BB	BB	AA	AA	AA	AA	AA	BB	BB	BB	AA	BB	BB	AA	BB	BB
1100631|F|0--40:T>A_2A	2A	62.0538	BB	AA	BB	BB	AA	BB	BB	AA	BB	AA	BB	BB	AA	AA	AA	AA	BB	BB	BB	BB	BB	BB	BB	AA	AA	AA	BB	BB	AA	BB	AA	BB	BB	AA	AA	AA	AA	BB	BB	BB	BB	AA	BB	BB	AA	BB	BB
1092793|F|0--12:A>G_2A	2A	65.3349	BB	AA	AA	BB	AA	BB	BB	AA	BB	AA	BB	BB	AA	AA	AA	AA	BB	AA	BB	BB	BB	BB	BB	AA	AA	AA	BB	BB	AA	BB	AA	BB	BB	AA	AA	AA	AA	BB	AA	BB	BB	AA	BB	BB	AA	BB	BB
1104014|F|0--14:T>C_2A	2A	66.1501	BB	AA	AA	BB	AA	BB	BB	AA	BB	AA	BB	BB	AA	AA	AA	AA	BB	AA	BB	BB	BB	BB	BB	AA	AA	AA	BB	BB	AA	BB	AA	BB	BB	AA	AA	AA	AA	BB	AA	BB	BB	BB	BB	BB	AA	BB	BB
5324093|F|0--23:C>T_2A	2A	66.2842	BB	AA	AA	BB	AA	BB	BB	AA	BB	AA	BB	BB	AA	AA	AA	AA	BB	AA	BB	BB	BB	BB	BB	AA	AA	AA	BB	BB	AA	BB	AA	BB	BB	AA	AA	AA	AA	BB	AA	BB	BB	BB	BB	BB	AA	BB	BB
999276|F|0--40:A>T_2A	2A	69.7181	BB	AA	AA	BB	AA	BB	BB	AA	BB	AA	BB	BB	AA	AA	BB	AA	BB	AA	BB	BB	BB	BB	BB	AA	AA	AA	BB	BB	AA	BB	BB	BB	BB	AA	AA	AA	AA	AA	AA	BB	BB	BB	BB	BB	AA	BB	BB
1080633|F|0--32:C>A_2A	2A	86.6413	BB	BB	AA	AA	AA	BB	BB	AA	BB	AA	BB	BB	AA	BB	BB	AA	AA	AA	BB	BB	BB	BB	BB	AA	BB	AA	AA	AA	AA	BB	BB	BB	AA	AA	AA	AA	BB	BB	AA	BB	AA	BB	BB	AA	BB	BB	BB
4009981|F|0--64:A>G_2A	2A	89.9268	AA	BB	AA	AA	AA	BB	BB	AA	BB	AA	BB	BB	AA	BB	BB	AA	AA	AA	BB	BB	BB	BB	BB	AA	BB	AA	AA	AA	AA	BB	BB	BB	AA	AA	AA	AA	BB	BB	AA	BB	AA	BB	BB	AA	BB	AA	BB
1021220|F|0--48:G>A_2A	2A	91.5849	AA	BB	AA	AA	AA	BB	BB	AA	BB	AA	BB	BB	AA	BB	BB	AA	AA	AA	BB	BB	BB	BB	BB	AA	BB	AA	AA	AA	AA	BB	BB	BB	AA	AA	AA	AA	BB	BB	AA	BB	AA	BB	BB	AA	AA	AA	BB
1097075|F|0--27:T>C_2A	2A	94.3781	AA	BB	AA	AA	AA	BB	BB	AA	BB	AA	BB	BB	AA	BB	BB	AA	AA	AA	AA	AA	BB	BB	BB	AA	BB	AA	AA	AA	AA	BB	BB	BB	AA	AA	AA	AA	BB	BB	AA	BB	AA	BB	BB	AA	AA	AA	BB
3222406|F|0--7:T>C_2A	2A	97.146	AA	BB	AA	AA	AA	BB	BB	AA	BB	AA	BB	BB	AA	BB	BB	AA	AA	AA	AA	AA	BB	BB	BB	AA	BB	AA	AA	AA	AA	-	BB	BB	AA	AA	AA	AA	BB	BB	AA	BB	AA	BB	BB	AA	AA	BB	BB
2279888|F|0--49:A>G_2A	2A	97.146	AA	BB	AA	AA	AA	BB	BB	AA	BB	AA	BB	BB	AA	BB	BB	AA	AA	AA	AA	AA	BB	BB	BB	AA	BB	AA	AA	AA	AA	BB	BB	BB	AA	AA	AA	AA	BB	BB	AA	BB	AA	BB	BB	AA	AA	BB	BB
2280223|F|0--25:T>C_2A	2A	100.578	AA	BB	AA	AA	AA	BB	BB	AA	BB	AA	BB	BB	BB	BB	BB	AA	AA	AA	AA	AA	BB	BB	BB	AA	BB	AA	AA	AA	-	AA	BB	BB	AA	AA	BB	AA	BB	BB	AA	BB	AA	BB	BB	AA	AA	BB	BB
1092204|F|0--54:T>G_2A	2A	101.857	AA	BB	AA	AA	AA	BB	BB	AA	BB	AA	AA	AA	BB	BB	BB	AA	AA	AA	AA	AA	BB	BB	BB	AA	BB	AA	AA	AA	AA	AA	BB	BB	AA	AA	BB	AA	BB	BB	AA	BB	AA	BB	BB	AA	AA	BB	BB
2372250|F|0--58:C>A_2A	2A	101.991	AA	BB	AA	AA	AA	BB	BB	AA	BB	AA	AA	AA	BB	BB	BB	AA	AA	AA	AA	AA	BB	BB	BB	AA	BB	AA	AA	AA	AA	AA	BB	BB	AA	AA	BB	AA	BB	BB	AA	BB	AA	BB	BB	AA	AA	BB	BB
2256686|F|0--10:C>A_2A	2A	102.125	AA	BB	AA	AA	AA	BB	BB	AA	BB	AA	AA	AA	BB	BB	BB	AA	AA	AA	AA	AA	BB	BB	BB	AA	BB	AA	AA	AA	AA	AA	BB	BB	AA	AA	BB	AA	BB	BB	AA	BB	AA	BB	BB	AA	AA	BB	BB
990015|F|0--31:G>A_2A	2A	106.023	AA	BB	AA	AA	AA	BB	BB	AA	BB	AA	AA	AA	BB	BB	BB	AA	AA	AA	AA	AA	BB	BB	BB	AA	BB	AA	AA	AA	BB	AA	BB	BB	AA	AA	BB	AA	BB	BB	AA	BB	AA	AA	AA	AA	AA	AA	BB
3222539|F|0--33:G>C_2A	2A	106.977	AA	BB	AA	AA	AA	BB	BB	AA	BB	AA	AA	AA	BB	BB	BB	AA	AA	AA	AA	AA	BB	BB	BB	AA	BB	AA	AA	AA	BB	AA	BB	BB	AA	AA	BB	AA	BB	BB	AA	BB	AA	AA	AA	AA	AA	AA	BB
4993255|F|0--13:A>G_2A	2A	107.382	AA	BB	AA	AA	AA	BB	BB	AA	BB	AA	AA	AA	BB	BB	BB	AA	AA	AA	AA	AA	BB	BB	BB	AA	BB	AA	AA	AA	BB	AA	BB	BB	AA	AA	BB	AA	BB	BB	AA	BB	AA	AA	AA	AA	AA	AA	BB
1220029|F|0--67:G>T_2A	2A	108.288	AA	BB	AA	AA	AA	BB	BB	AA	BB	AA	AA	AA	AA	BB	BB	AA	AA	AA	AA	AA	BB	BB	BB	AA	-	AA	AA	AA	BB	AA	AA	BB	AA	AA	BB	AA	BB	BB	AA	BB	AA	AA	AA	AA	AA	AA	BB
2279155|F|0--13:G>C_2A	2A	108.288	AA	BB	AA	AA	AA	BB	BB	AA	BB	AA	AA	AA	AA	BB	BB	AA	AA	AA	AA	AA	BB	BB	BB	AA	BB	AA	AA	AA	-	AA	AA	BB	AA	AA	BB	AA	BB	BB	AA	BB	AA	AA	AA	AA	AA	AA	BB
3064873|F|0--18:A>G_2A	2A	108.88	AA	BB	AA	AA	AA	BB	BB	AA	BB	AA	AA	AA	AA	BB	BB	AA	AA	AA	AA	AA	BB	BB	BB	AA	BB	AA	AA	BB	BB	AA	AA	BB	AA	AA	BB	AA	BB	BB	AA	BB	AA	AA	AA	AA	AA	AA	BB
1125209|F|0--13:A>G_2A	2A	110.395	AA	BB	AA	BB	AA	BB	BB	AA	BB	AA	AA	AA	AA	AA	BB	AA	AA	AA	AA	AA	BB	BB	BB	AA	BB	AA	AA	BB	BB	AA	AA	BB	AA	AA	BB	AA	BB	BB	AA	BB	AA	AA	AA	AA	AA	AA	BB
1056356|F|0--43:C>T_2A	2A	110.529	AA	BB	AA	BB	AA	BB	BB	AA	BB	AA	AA	AA	AA	AA	BB	AA	AA	AA	AA	AA	BB	BB	BB	AA	BB	AA	AA	BB	BB	AA	AA	BB	AA	AA	BB	AA	BB	BB	AA	BB	AA	AA	AA	AA	AA	AA	BB
1138749|F|0--24:A>T_2A	2A	110.529	AA	BB	AA	BB	AA	BB	BB	AA	BB	AA	AA	AA	AA	AA	BB	AA	AA	AA	AA	AA	BB	BB	BB	AA	BB	AA	AA	BB	BB	AA	AA	BB	AA	AA	BB	AA	BB	BB	AA	BB	AA	AA	AA	AA	AA	AA	BB
1114765|F|0--18:C>T_2A	2A	112.912	AA	BB	AA	BB	AA	BB	BB	AA	BB	AA	AA	AA	AA	AA	BB	AA	AA	BB	AA	AA	AA	BB	BB	AA	BB	AA	AA	BB	BB	AA	AA	BB	AA	AA	BB	AA	BB	BB	AA	BB	AA	AA	AA	AA	AA	AA	BB
5411471|F|0--17:G>A_2A	2A	113.181	AA	BB	AA	BB	AA	BB	BB	AA	BB	AA	AA	AA	AA	AA	BB	AA	AA	BB	AA	AA	AA	BB	BB	AA	BB	AA	AA	BB	BB	AA	AA	BB	AA	AA	BB	AA	BB	BB	AA	BB	AA	AA	AA	AA	AA	AA	BB
7487685|F|0--28:C>A_2A	2A	122.657	AA	BB	AA	BB	AA	BB	BB	AA	BB	AA	AA	AA	AA	AA	BB	AA	AA	BB	AA	BB	AA	BB	BB	AA	AA	AA	BB	BB	AA	AA	AA	BB	BB	BB	BB	AA	BB	BB	AA	BB	AA	AA	AA	AA	BB	AA	BB
1210718|F|0--48:C>T_2A	2A	122.657	AA	BB	AA	BB	AA	BB	BB	AA	BB	AA	AA	AA	AA	AA	BB	AA	AA	BB	AA	BB	AA	BB	BB	AA	AA	AA	BB	BB	AA	AA	AA	BB	BB	BB	BB	AA	BB	BB	AA	BB	AA	AA	AA	AA	BB	AA	BB
3023346|F|0--37:C>T_2A	2A	122.792	AA	BB	AA	BB	AA	BB	BB	AA	BB	AA	AA	AA	AA	AA	BB	AA	AA	BB	AA	BB	AA	BB	BB	AA	AA	AA	BB	BB	AA	AA	AA	BB	BB	BB	BB	AA	BB	BB	AA	BB	AA	AA	AA	AA	BB	AA	BB
1082368|F|0--24:G>A_2A	2A	123.196	AA	BB	AA	BB	AA	BB	BB	AA	BB	AA	AA	AA	AA	AA	BB	AA	AA	BB	AA	BB	AA	BB	BB	AA	AA	AA	BB	BB	AA	AA	AA	BB	BB	BB	BB	AA	BB	BB	AA	BB	AA	AA	AA	AA	BB	AA	BB
5581092|F|0--37:A>G_2A	2A	124.997	AA	BB	AA	BB	AA	BB	BB	AA	BB	AA	AA	AA	AA	AA	BB	AA	AA	BB	AA	BB	AA	BB	BB	AA	AA	AA	BB	BB	AA	AA	AA	BB	BB	BB	BB	AA	BB	BB	AA	BB	AA	AA	AA	AA	BB	AA	BB
1125402|F|0--21:C>G_2A	2A	125.132	AA	BB	AA	BB	AA	BB	BB	AA	BB	AA	AA	AA	AA	AA	BB	AA	AA	BB	AA	BB	AA	BB	BB	AA	AA	AA	BB	BB	AA	AA	AA	BB	BB	BB	BB	AA	BB	BB	AA	BB	AA	AA	AA	AA	BB	AA	BB
4989897|F|0--10:C>T_2A	2A	125.536	AA	BB	AA	BB	AA	BB	BB	AA	BB	AA	AA	AA	AA	AA	BB	AA	AA	BB	AA	BB	AA	BB	BB	AA	AA	AA	BB	BB	AA	AA	AA	BB	BB	BB	BB	AA	BB	BB	AA	BB	AA	AA	AA	AA	BB	AA	BB
3946860|F|0--34:T>G_2A	2A	130.067	BB	BB	AA	BB	AA	BB	AA	AA	BB	AA	AA	AA	BB	AA	BB	AA	AA	BB	AA	BB	AA	BB	BB	AA	AA	AA	BB	BB	AA	AA	AA	BB	BB	BB	BB	AA	BB	BB	AA	BB	AA	AA	AA	AA	BB	AA	AA
2277553|F|0--22:G>T_2A	2A	139.74	BB	BB	AA	AA	BB	BB	AA	BB	BB	BB	AA	BB	BB	AA	AA	BB	BB	BB	BB	BB	BB	BB	BB	AA	AA	AA	BB	BB	AA	AA	AA	BB	BB	BB	BB	BB	AA	BB	BB	AA	AA	BB	AA	AA	BB	AA	AA
1228442|F|0--46:C>G_3A	3A	0	AA	AA	AA	BB	BB	AA	BB	BB	BB	AA	AA	BB	AA	BB	BB	BB	AA	BB	BB	BB	BB	AA	BB	BB	BB	AA	AA	BB	AA	BB	AA	AA	AA	BB	AA	BB	AA	AA	AA	BB	AA	AA	BB	BB	AA	BB	BB
3064604|F|0--11:A>C_3A	3A	1.09307	AA	AA	AA	BB	AA	AA	AA	BB	BB	AA	AA	BB	AA	BB	BB	BB	AA	BB	BB	BB	BB	AA	BB	BB	BB	AA	BB	BB	AA	BB	AA	AA	AA	BB	AA	BB	AA	BB	AA	BB	AA	AA	BB	BB	AA	BB	BB
1261379|F|0--20:G>C_3A	3A	1.76367	AA	AA	AA	BB	AA	AA	AA	BB	BB	AA	AA	BB	AA	BB	BB	AA	AA	BB	AA	BB	BB	AA	BB	BB	BB	AA	BB	BB	AA	BB	AA	AA	AA	-	AA	BB	AA	BB	AA	BB	AA	AA	BB	BB	AA	BB	BB
3021036|F|0--33:T>A_3A	3A	1.9046	AA	AA	AA	BB	AA	AA	AA	BB	BB	AA	AA	BB	AA	BB	BB	AA	AA	BB	AA	BB	BB	AA	BB	BB	BB	AA	BB	BB	AA	BB	AA	AA	AA	AA	AA	BB	AA	BB	AA	BB	AA	AA	BB	BB	AA	BB	BB
1114649|F|0--10:C>G_3A	3A	8.78554	AA	AA	AA	BB	AA	AA	AA	BB	BB	AA	AA	BB	AA	BB	BB	AA	AA	BB	AA	AA	BB	BB	BB	BB	BB	AA	AA	BB	AA	BB	AA	AA	AA	AA	AA	BB	BB	BB	AA	BB	AA	BB	BB	BB	AA	BB	AA
4990609|F|0--16:T>C_3A	3A	8.78554	AA	AA	AA	BB	AA	AA	AA	BB	BB	AA	AA	BB	AA	BB	BB	AA	AA	BB	AA	AA	BB	BB	BB	BB	BB	AA	AA	BB	AA	BB	AA	AA	AA	AA	AA	BB	BB	BB	AA	BB	AA	BB	BB	BB	AA	BB	AA
1667169|F|0--18:G>C_3A	3A	9.05539	AA	AA	AA	BB	AA	AA	AA	AA	BB	AA	AA	BB	AA	BB	BB	AA	AA	BB	AA	AA	BB	BB	BB	BB	BB	AA	AA	BB	AA	BB	AA	AA	AA	AA	AA	BB	BB	BB	AA	BB	AA	BB	BB	BB	AA	BB	AA
1007196|F|0--56:C>G_3A	3A	15.5878	AA	BB	AA	BB	AA	AA	AA	AA	BB	AA	AA	BB	AA	BB	BB	AA	AA	BB	BB	AA	BB	BB	BB	BB	BB	AA	AA	BB	BB	BB	AA	AA	AA	BB	AA	AA	BB	BB	AA	BB	AA	BB	BB	BB	AA	BB	AA
1221097|F|0--18:G>C_3A	3A	18.118	AA	BB	AA	BB	AA	AA	AA	AA	BB	AA	AA	BB	AA	BB	BB	BB	AA	AA	BB	BB	BB	BB	BB	BB	BB	AA	AA	BB	BB	BB	AA	BB	AA	BB	AA	AA	BB	BB	AA	BB	AA	BB	BB	BB	AA	BB	AA
3024482|F|0--23:A>G_3A	3A	20.3541	AA	BB	AA	BB	AA	AA	AA	AA	BB	AA	AA	BB	AA	BB	AA	BB	AA	AA	BB	BB	BB	BB	BB	BB	BB	AA	AA	BB	BB	BB	AA	BB	AA	BB	AA	AA	BB	BB	AA	AA	AA	BB	BB	AA	AA	BB	AA
1241487|F|0--43:G>C_3A	3A	20.7585	AA	BB	AA	BB	AA	AA	AA	AA	BB	AA	AA	BB	AA	BB	AA	BB	AA	AA	BB	BB	BB	BB	BB	BB	BB	AA	AA	BB	BB	BB	AA	BB	AA	BB	AA	AA	BB	BB	AA	AA	AA	BB	BB	AA	AA	BB	AA
1103174|F|0--14:G>A_3A	3A	20.893	AA	BB	AA	BB	AA	AA	AA	AA	BB	AA	AA	BB	AA	BB	AA	BB	AA	AA	BB	BB	BB	BB	BB	BB	BB	AA	AA	BB	BB	BB	AA	BB	AA	BB	AA	AA	BB	BB	AA	AA	AA	BB	BB	AA	AA	BB	AA
4989110|F|0--10:G>C_3A	3A	20.893	AA	BB	AA	BB	AA	AA	AA	AA	BB	AA	AA	BB	AA	BB	AA	BB	AA	AA	BB	BB	BB	BB	BB	BB	BB	AA	AA	BB	BB	BB	AA	BB	AA	BB	AA	AA	BB	BB	AA	AA	AA	BB	BB	AA	AA	BB	AA
1062598|F|0--51:C>T_3A	3A	28.8537	AA	BB	AA	BB	BB	AA	AA	AA	BB	AA	AA	BB	AA	AA	AA	BB	AA	AA	BB	AA	BB	BB	BB	BB	AA	AA	AA	BB	BB	BB	AA	AA	BB	BB	AA	AA	BB	AA	AA	AA	AA	BB	BB	AA	BB	BB	AA
1093449|F|0--27:G>A_3A	3A	29.258	AA	BB	AA	BB	BB	AA	AA	AA	BB	AA	AA	BB	AA	AA	AA	BB	AA	AA	BB	AA	BB	BB	BB	BB	AA	AA	AA	BB	BB	AA	AA	AA	BB	BB	AA	AA	BB	AA	AA	AA	AA	BB	BB	AA	BB	BB	AA
3958919|F|0--6:A>G_3A	3A	29.5268	AA	BB	AA	BB	BB	AA	AA	AA	BB	AA	AA	BB	AA	AA	AA	BB	AA	AA	BB	AA	BB	BB	BB	BB	AA	AA	AA	BB	BB	AA	AA	AA	BB	BB	AA	AA	BB	AA	AA	AA	AA	BB	BB	AA	BB	BB	AA
1228607|F|0--13:C>T_3A	3A	30.3421	AA	BB	AA	BB	BB	BB	AA	AA	BB	AA	AA	BB	AA	AA	AA	BB	AA	AA	BB	AA	BB	BB	BB	BB	AA	AA	AA	BB	BB	AA	AA	AA	BB	BB	AA	AA	BB	AA	AA	AA	AA	BB	BB	AA	BB	BB	AA
3023448|F|0--8:C>T_3A	3A	30.8827	AA	BB	AA	BB	BB	BB	AA	AA	BB	AA	AA	BB	AA	AA	AA	BB	AA	AA	BB	AA	BB	BB	BB	BB	AA	AA	AA	BB	BB	AA	AA	AA	BB	BB	AA	BB	BB	AA	AA	AA	AA	BB	BB	AA	BB	BB	AA
1214734|F|0--30:A>G_3A	3A	31.698	AA	BB	AA	BB	BB	BB	AA	AA	BB	AA	AA	BB	AA	AA	AA	BB	AA	AA	BB	AA	BB	BB	BB	BB	AA	AA	BB	BB	BB	AA	AA	AA	BB	BB	AA	BB	BB	AA	AA	AA	AA	BB	BB	AA	BB	BB	AA
1060886|F|0--58:C>G_3A	3A	31.832	AA	BB	AA	BB	BB	BB	AA	AA	BB	AA	AA	BB	AA	AA	AA	BB	AA	AA	AA	AA	BB	BB	BB	BB	AA	AA	BB	BB	BB	AA	AA	AA	BB	BB	AA	BB	BB	AA	AA	AA	AA	BB	BB	AA	BB	BB	AA
1025506|F|0--58:A>G_3A	3A	32.1008	AA	BB	AA	BB	BB	BB	AA	AA	BB	AA	AA	BB	AA	AA	AA	BB	AA	AA	AA	AA	BB	BB	BB	BB	AA	AA	BB	BB	BB	AA	AA	AA	BB	BB	AA	BB	BB	AA	AA	AA	AA	BB	BB	AA	BB	BB	AA
1051833|F|0--60:G>A_3A	3A	32.6622	AA	BB	AA	BB	BB	BB	AA	AA	BB	AA	AA	BB	AA	AA	AA	BB	AA	AA	AA	AA	BB	BB	BB	BB	AA	AA	BB	BB	BB	AA	AA	AA	BB	BB	AA	BB	BB	AA	AA	AA	AA	BB	BB	AA	BB	BB	AA
1126380|F|0--39:G>A_3A	3A	32.9681	AA	BB	AA	BB	BB	BB	AA	AA	BB	AA	AA	BB	AA	AA	AA	BB	AA	AA	AA	AA	BB	BB	BB	BB	AA	AA	BB	BB	-	AA	AA	AA	BB	BB	AA	BB	BB	AA	AA	AA	AA	BB	BB	AA	BB	BB	AA
1124180|F|0--14:G>A_3A	3A	38.4988	AA	BB	BB	BB	BB	BB	AA	AA	BB	AA	AA	BB	AA	AA	AA	BB	AA	AA	AA	AA	AA	BB	BB	BB	BB	AA	BB	BB	AA	AA	AA	-	BB	BB	AA	BB	BB	AA	AA	AA	AA	BB	BB	AA	BB	BB	AA
3022183|F|0--9:G>A_3A	3A	39.0453	AA	BB	BB	BB	BB	BB	AA	AA	BB	AA	AA	BB	AA	AA	AA	BB	AA	AA	AA	AA	AA	BB	BB	BB	BB	AA	BB	BB	AA	AA	AA	AA	BB	BB	AA	BB	BB	AA	AA	AA	AA	BB	BB	AA	BB	BB	AA
1118883|F|0--16:G>C_3A	3A	39.7228	AA	BB	BB	BB	BB	BB	AA	AA	BB	AA	AA	BB	AA	AA	AA	BB	AA	AA	AA	AA	AA	BB	BB	BB	BB	AA	BB	BB	AA	AA	AA	AA	BB	BB	AA	BB	-	BB	AA	AA	AA	BB	BB	AA	BB	BB	AA
5410717|F|0--7:T>G_3A	3A	39.8569	AA	BB	BB	BB	BB	BB	AA	AA	BB	AA	AA	BB	AA	AA	AA	BB	AA	AA	AA	AA	AA	BB	BB	BB	BB	AA	BB	BB	AA	AA	AA	AA	BB	-	AA	BB	BB	BB	AA	AA	AA	BB	BB	AA	BB	BB	AA
1088186|F|0--33:G>C_3A	3A	40.6722	AA	BB	BB	BB	BB	BB	AA	AA	BB	AA	AA	BB	AA	AA	AA	BB	AA	AA	AA	AA	AA	BB	BB	BB	BB	AA	BB	BB	AA	AA	BB	AA	BB	BB	BB	BB	BB	BB	AA	AA	AA	BB	BB	AA	BB	BB	AA
1208991|F|0--13:T>C_3A	3A	41.626	AA	BB	BB	BB	BB	BB	AA	AA	BB	AA	AA	BB	AA	AA	AA	BB	AA	AA	AA	AA	AA	BB	BB	BB	BB	AA	BB	BB	AA	AA	BB	AA	BB	BB	BB	BB	BB	BB	AA	AA	AA	BB	BB	AA	BB	BB	AA
1218864|F|0--17:A>G_3A	3A	51.4966	BB	BB	BB	AA	BB	BB	AA	AA	AA	AA	AA	BB	AA	AA	AA	BB	AA	AA	AA	AA	AA	BB	BB	BB	BB	AA	BB	BB	AA	AA	BB	AA	BB	BB	BB	BB	BB	BB	AA	AA	BB	BB	BB	AA	BB	BB	AA
3533551|F|0--37:A>G_3A	3A	53.1547	BB	BB	BB	AA	BB	BB	AA	AA	AA	AA	AA	BB	AA	AA	AA	BB	AA	AA	AA	AA	AA	BB	BB	BB	BB	AA	BB	BB	AA	AA	BB	AA	BB	BB	BB	BB	BB	BB	AA	AA	BB	BB	BB	AA	BB	BB	AA
2256281|F|0--48:G>T_3A	3A	53.4235	BB	BB	BB	AA	BB	BB	AA	AA	AA	AA	AA	BB	AA	AA	AA	BB	AA	AA	AA	AA	AA	BB	BB	BB	BB	AA	BB	BB	AA	AA	BB	AA	BB	BB	BB	BB	BB	BB	AA	AA	BB	BB	BB	AA	BB	BB	AA
1254467|F|0--35:C>G_3A	3A	53.9641	BB	BB	BB	AA	BB	BB	AA	AA	AA	AA	AA	BB	AA	AA	AA	BB	AA	AA	AA	AA	AA	BB	BB	BB	BB	AA	BB	BB	AA	AA	BB	AA	BB	BB	BB	BB	BB	BB	AA	AA	BB	BB	BB	AA	BB	BB	AA
1115339|F|0--23:T>C_3A	3A	54.0981	BB	BB	BB	AA	BB	BB	AA	AA	AA	AA	AA	BB	AA	AA	AA	BB	AA	AA	AA	AA	AA	BB	BB	BB	BB	AA	BB	BB	AA	AA	BB	AA	BB	BB	BB	BB	BB	BB	AA	AA	BB	BB	BB	AA	BB	BB	AA
1090881|F|0--42:G>A_3A	3A	54.5025	BB	BB	BB	AA	BB	BB	AA	AA	AA	AA	AA	BB	AA	AA	AA	BB	AA	AA	AA	AA	AA	BB	BB	BB	BB	AA	BB	BB	AA	AA	BB	AA	BB	BB	BB	BB	BB	BB	AA	AA	BB	AA	BB	AA	BB	BB	AA
1139799|F|0--53:C>G_3A	3A	54.6365	BB	BB	BB	AA	BB	BB	AA	AA	AA	AA	AA	BB	AA	AA	AA	BB	AA	AA	AA	AA	AA	BB	BB	BB	BB	AA	BB	BB	AA	AA	BB	AA	BB	BB	BB	BB	BB	BB	AA	AA	BB	AA	BB	AA	BB	BB	AA
1090173|F|0--48:C>G_3A	3A	56.8726	BB	BB	BB	AA	BB	BB	AA	AA	AA	AA	AA	BB	AA	AA	AA	BB	AA	AA	AA	AA	AA	BB	BB	BB	BB	AA	BB	BB	AA	AA	BB	AA	BB	BB	BB	BB	BB	BB	AA	AA	BB	AA	BB	AA	BB	BB	AA
15434873|F|0--49:A>C_3A	3A	62.3827	BB	AA	BB	BB	BB	BB	AA	AA	AA	AA	BB	BB	BB	AA	AA	BB	AA	AA	BB	AA	AA	BB	BB	BB	BB	AA	BB	AA	-	AA	BB	AA	BB	BB	BB	BB	BB	BB	AA	AA	AA	AA	BB	BB	-	BB	AA
1218740|F|0--19:T>C_3A	3A	64.3143	BB	AA	BB	BB	BB	BB	AA	AA	AA	AA	BB	BB	BB	AA	AA	BB	AA	AA	BB	AA	AA	BB	BB	BB	BB	AA	BB	AA	BB	AA	BB	BB	BB	BB	BB	BB	BB	BB	AA	AA	AA	AA	BB	BB	BB	AA	AA
3023149|F|0--12:T>G_3A	3A	69.0064	BB	AA	BB	BB	BB	BB	AA	AA	AA	AA	BB	BB	AA	AA	AA	BB	AA	BB	BB	AA	AA	BB	BB	BB	BB	AA	BB	AA	BB	AA	AA	BB	BB	BB	AA	AA	BB	AA	AA	AA	AA	AA	BB	BB	BB	AA	AA
4541568|F|0--61:C>G_3A	3A	69.5469	BB	AA	BB	BB	BB	BB	AA	AA	AA	AA	BB	BB	AA	AA	AA	BB	AA	BB	BB	AA	AA	BB	BB	BB	BB	AA	BB	AA	BB	AA	AA	BB	BB	BB	AA	AA	BB	AA	AA	AA	AA	AA	BB	BB	BB	AA	AA
2278134|F|0--44:G>A_3A	3A	69.8158	BB	AA	BB	BB	BB	BB	AA	AA	AA	AA	BB	BB	AA	AA	AA	BB	AA	BB	BB	AA	AA	BB	BB	BB	BB	AA	BB	AA	BB	AA	AA	BB	BB	BB	AA	AA	BB	AA	AA	AA	AA	AA	BB	BB	BB	AA	AA
2275693|F|0--40:G>A_3A	3A	80.4929	BB	AA	BB	BB	BB	BB	AA	AA	AA	AA	BB	BB	AA	AA	AA	BB	AA	AA	BB	AA	AA	BB	BB	BB	BB	BB	BB	AA	BB	AA	AA	BB	BB	BB	AA	AA	AA	AA	AA	BB	AA	AA	BB	BB	BB	AA	AA
997396|F|0--14:C>T_3A	3A	82.5833	BB	AA	BB	BB	BB	BB	AA	AA	AA	AA	BB	BB	AA	AA	AA	AA	AA	AA	BB	AA	AA	BB	BB	BB	BB	BB	BB	AA	BB	AA	AA	BB	BB	BB	AA	AA	AA	AA	AA	BB	AA	AA	AA	BB	BB	AA	AA
2261992|F|0--67:A>G_3A	3A	83.6764	BB	AA	BB	BB	BB	BB	AA	AA	AA	AA	BB	BB	AA	AA	AA	AA	AA	AA	BB	AA	AA	BB	BB	BB	BB	BB	BB	AA	BB	AA	AA	BB	BB	BB	AA	AA	AA	AA	AA	BB	AA	AA	AA	BB	BB	AA	BB
1012499|F|0--37:T>A_3A	3A	84.0807	BB	AA	BB	BB	BB	BB	AA	AA	AA	AA	BB	BB	AA	AA	AA	AA	AA	AA	BB	AA	AA	BB	BB	BB	BB	BB	BB	AA	BB	AA	AA	BB	BB	BB	AA	AA	AA	AA	AA	BB	AA	AA	AA	BB	BB	AA	BB
2275436|F|0--67:G>T_3A	3A	86.6134	BB	AA	BB	BB	BB	BB	AA	AA	AA	AA	BB	BB	AA	AA	AA	AA	AA	AA	BB	AA	AA	BB	BB	BB	BB	BB	BB	AA	BB	AA	AA	BB	BB	BB	AA	AA	AA	AA	AA	AA	AA	AA	AA	BB	AA	AA	BB
3944227|F|0--7:T>A_3A	3A	86.8846	BB	AA	BB	BB	BB	BB	AA	AA	AA	AA	BB	BB	AA	AA	AA	AA	AA	AA	BB	AA	AA	BB	BB	BB	BB	BB	BB	AA	BB	AA	AA	BB	BB	BB	AA	AA	AA	AA	AA	AA	AA	AA	AA	BB	AA	AA	BB
1089739|F|0--67:T>G_3A	3A	97.7675	BB	AA	BB	BB	BB	BB	AA	AA	AA	AA	BB	AA	AA	BB	AA	BB	AA	AA	BB	AA	AA	AA	BB	BB	BB	BB	BB	AA	AA	AA	AA	BB	BB	BB	AA	AA	BB	AA	AA	AA	AA	AA	AA	BB	AA	BB	BB
1130495|F|0--15:G>T_3A	3A	98.1718	BB	AA	BB	BB	BB	BB	AA	AA	AA	AA	BB	AA	AA	BB	AA	BB	AA	AA	BB	AA	AA	AA	BB	BB	BB	BB	BB	AA	AA	AA	AA	BB	BB	BB	AA	AA	BB	AA	AA	AA	AA	AA	AA	BB	AA	BB	BB
3944154|F|0--26:T>C_3A	3A	98.3059	BB	AA	BB	BB	BB	BB	AA	AA	AA	AA	BB	AA	AA	BB	AA	BB	AA	AA	BB	AA	AA	AA	BB	BB	BB	BB	BB	AA	AA	AA	AA	BB	BB	BB	AA	AA	BB	AA	AA	AA	AA	AA	AA	BB	AA	BB	BB
1237567|F|0--53:A>G_3A	3A	98.7102	BB	AA	BB	BB	BB	BB	AA	AA	AA	AA	BB	AA	AA	BB	AA	BB	AA	AA	BB	AA	AA	AA	BB	BB	BB	BB	BB	AA	AA	AA	AA	BB	BB	BB	AA	AA	BB	AA	AA	AA	AA	AA	AA	BB	AA	BB	BB
1128466|F|0--42:A>G_3A	3A	101.839	AA	AA	BB	BB	BB	BB	AA	AA	AA	AA	BB	AA	AA	BB	AA	BB	BB	AA	BB	AA	AA	AA	BB	BB	BB	BB	BB	AA	AA	AA	AA	BB	BB	BB	AA	AA	BB	AA	AA	AA	AA	AA	AA	BB	AA	BB	BB
2281504|F|0--67:C>G_3A	3A	102.108	AA	AA	BB	BB	BB	BB	BB	AA	AA	AA	BB	AA	AA	BB	AA	BB	BB	BB	BB	AA	AA	AA	BB	BB	BB	BB	BB	AA	AA	AA	AA	BB	BB	BB	AA	AA	BB	AA	AA	AA	AA	AA	AA	BB	AA	BB	BB
1106160|F|0--46:A>C_3A	3A	102.377	AA	AA	BB	BB	BB	BB	BB	AA	AA	AA	BB	AA	AA	BB	AA	BB	BB	BB	BB	AA	AA	AA	BB	BB	BB	BB	BB	AA	AA	AA	AA	BB	-	BB	AA	AA	BB	AA	AA	AA	AA	AA	AA	BB	AA	BB	BB
3027136|F|0--14:G>C_3A	3A	103.193	AA	AA	BB	BB	BB	BB	BB	AA	AA	AA	BB	AA	AA	BB	AA	BB	BB	BB	BB	AA	AA	AA	BB	BB	BB	BB	BB	AA	AA	AA	AA	BB	BB	BB	AA	AA	BB	AA	AA	AA	AA	AA	AA	BB	AA	BB	BB
1298914|F|0--22:T>C_3A	3A	109.38	AA	AA	BB	BB	BB	BB	AA	AA	AA	AA	BB	AA	AA	BB	AA	BB	BB	BB	AA	AA	AA	AA	BB	AA	BB	BB	BB	AA	AA	AA	BB	BB	BB	BB	BB	AA	BB	AA	AA	AA	AA	AA	AA	BB	AA	BB	AA
1112413|F|0--68:G>C_3A	3A	109.932	AA	AA	AA	BB	BB	BB	AA	AA	AA	AA	BB	AA	AA	BB	AA	BB	BB	BB	AA	AA	AA	AA	BB	AA	BB	BB	BB	AA	AA	AA	BB	BB	BB	BB	BB	AA	BB	AA	AA	AA	AA	AA	AA	BB	-	BB	AA
4009243|F|0--60:T>C_3A	3A	109.932	AA	AA	AA	BB	BB	BB	AA	AA	AA	AA	BB	AA	AA	BB	-	BB	BB	BB	AA	AA	AA	AA	BB	AA	BB	BB	BB	AA	AA	AA	BB	BB	BB	BB	BB	AA	BB	AA	AA	AA	AA	AA	AA	BB	AA	BB	AA
1165439|F|0--21:G>A_3A	3A	122.766	AA	AA	AA	AA	BB	AA	AA	AA	AA	AA	BB	AA	AA	BB	BB	BB	BB	BB	AA	AA	BB	BB	BB	BB	BB	BB	AA	AA	AA	AA	BB	AA	BB	BB	AA	AA	BB	AA	BB	BB	AA	AA	BB	BB	AA	BB	AA
1212480|F|0--25:G>A_3A	3A	122.9	AA	AA	AA	AA	BB	AA	AA	AA	AA	AA	BB	AA	AA	BB	BB	BB	BB	BB	AA	AA	BB	BB	BB	BB	BB	BB	AA	AA	AA	AA	BB	AA	BB	BB	AA	AA	BB	AA	BB	BB	AA	AA	BB	BB	AA	BB	AA
1208992|F|0--23:C>G_3A	3A	123.44	AA	AA	AA	AA	BB	BB	AA	AA	AA	AA	BB	AA	AA	BB	BB	BB	BB	BB	AA	AA	BB	BB	BB	BB	BB	BB	AA	AA	AA	AA	BB	AA	BB	AA	AA	AA	BB	AA	BB	BB	AA	AA	BB	BB	AA	BB	AA
1054479|F|0--45:T>C_3A	3A	124.275	AA	AA	AA	AA	BB	BB	AA	AA	AA	AA	BB	AA	AA	BB	BB	BB	BB	BB	AA	AA	BB	BB	BB	BB	BB	BB	AA	AA	AA	AA	AA	AA	BB	AA	AA	AA	BB	AA	BB	BB	AA	AA	BB	BB	AA	AA	AA
1110848|F|0--5:A>G_3A	3A	126.096	AA	AA	AA	AA	BB	BB	AA	AA	AA	AA	BB	AA	AA	BB	BB	BB	BB	BB	AA	AA	BB	BB	BB	BB	BB	AA	AA	AA	AA	BB	AA	AA	BB	AA	AA	AA	BB	AA	BB	BB	AA	AA	BB	BB	AA	AA	AA
2256563|F|0--28:G>A_3A	3A	126.637	AA	AA	AA	AA	BB	BB	AA	AA	AA	AA	BB	AA	AA	BB	BB	BB	BB	BB	AA	AA	BB	BB	BB	BB	BB	AA	AA	AA	AA	BB	AA	AA	BB	AA	AA	AA	BB	AA	BB	BB	AA	AA	BB	BB	AA	AA	AA
1139783|F|0--7:C>G_3A	3A	128.011	AA	AA	AA	AA	BB	BB	AA	AA	AA	BB	BB	AA	AA	BB	BB	BB	BB	BB	AA	AA	BB	BB	BB	BB	BB	AA	AA	AA	AA	BB	AA	AA	BB	AA	AA	AA	BB	AA	BB	BB	AA	AA	BB	BB	AA	AA	AA
1220530|F|0--61:T>G_3A	3A	128.145	AA	AA	AA	AA	BB	BB	AA	AA	AA	BB	BB	AA	AA	BB	BB	BB	BB	BB	AA	AA	BB	BB	BB	BB	BB	AA	AA	AA	AA	BB	AA	AA	BB	AA	AA	AA	BB	AA	BB	AA	AA	AA	BB	BB	AA	AA	AA
1115450|F|0--17:T>G_3A	3A	128.823	AA	AA	AA	AA	BB	BB	AA	AA	AA	BB	AA	AA	AA	BB	BB	BB	BB	BB	AA	AA	BB	BB	BB	BB	BB	AA	AA	AA	AA	BB	AA	AA	BB	AA	AA	AA	BB	AA	BB	AA	AA	AA	BB	BB	AA	AA	AA
1069051|F|0--61:C>A_3A	3A	128.958	AA	AA	AA	AA	BB	BB	AA	AA	AA	BB	AA	AA	AA	BB	BB	BB	BB	BB	AA	AA	BB	BB	BB	BB	BB	AA	AA	AA	AA	BB	-	AA	BB	AA	AA	AA	BB	AA	BB	AA	AA	AA	BB	BB	AA	AA	AA
4003816|F|0--11:G>C_3A	3A	133.172	AA	AA	AA	AA	BB	BB	AA	AA	AA	BB	AA	AA	AA	BB	BB	BB	BB	BB	AA	AA	BB	BB	BB	BB	BB	AA	AA	AA	AA	BB	AA	AA	AA	AA	AA	AA	AA	AA	BB	AA	AA	AA	AA	BB	AA	AA	AA
5577004|F|0--15:A>C_3A	3A	138.188	AA	AA	AA	AA	BB	BB	AA	AA	AA	BB	AA	AA	AA	BB	BB	BB	BB	BB	AA	AA	BB	BB	-	BB	-	AA	AA	AA	AA	BB	AA	AA	AA	AA	AA	AA	AA	BB	BB	AA	-	BB	AA	BB	AA	AA	AA
4396291|F|0--33:T>C_3A	3A	138.323	AA	AA	AA	AA	BB	BB	AA	AA	AA	BB	AA	AA	AA	BB	BB	BB	BB	BB	AA	AA	BB	BB	BB	BB	AA	AA	AA	AA	AA	BB	AA	AA	AA	AA	AA	AA	AA	BB	BB	AA	AA	BB	AA	BB	AA	AA	AA
5411780|F|0--32:C>G_3A	3A	138.864	AA	AA	AA	AA	BB	BB	AA	AA	AA	BB	AA	AA	AA	BB	BB	AA	AA	BB	AA	AA	BB	BB	BB	BB	AA	AA	AA	AA	AA	BB	AA	AA	AA	AA	AA	AA	AA	BB	BB	AA	AA	BB	AA	BB	AA	AA	AA
1002784|F|0--40:C>A_4A	4A	0	BB	AA	BB	BB	BB	BB	AA	BB	BB	AA	BB	BB	AA	BB	AA	AA	AA	AA	AA	AA	AA	BB	BB	AA	AA	AA	AA	AA	AA	BB	AA	BB	AA	AA	AA	BB	BB	AA	BB	AA	BB	BB	BB	AA	BB	AA	BB
1037599|F|0--10:G>A_4A	4A	0.829049	BB	AA	BB	BB	BB	BB	AA	BB	BB	AA	BB	BB	AA	BB	AA	AA	AA	AA	AA	AA	AA	BB	BB	AA	AA	AA	AA	AA	AA	-	AA	BB	AA	AA	AA	BB	BB	AA	BB	AA	BB	BB	BB	AA	BB	AA	BB
1095755|F|0--25:G>C_4A	4A	14.0915	BB	AA	BB	BB	BB	BB	AA	AA	AA	AA	BB	BB	AA	BB	AA	AA	BB	AA	AA	AA	BB	AA	AA	BB	BB	AA	AA	AA	AA	AA	AA	BB	BB	AA	AA	BB	BB	AA	BB	AA	AA	BB	BB	AA	AA	AA	BB
7336265|F|0--9:A>C_4A	4A	32.374	BB	AA	AA	AA	AA	BB	BB	AA	AA	BB	BB	BB	BB	BB	AA	AA	BB	BB	AA	AA	BB	AA	AA	BB	AA	BB	AA	AA	AA	AA	AA	BB	BB	AA	AA	BB	BB	AA	BB	BB	AA	BB	BB	BB	BB	BB	BB
1138682|F|0--25:T>C_4A	4A	33.0515	BB	AA	AA	AA	AA	BB	BB	AA	AA	BB	BB	AA	BB	BB	AA	AA	BB	BB	AA	AA	BB	AA	AA	BB	AA	BB	AA	AA	AA	AA	AA	BB	BB	AA	AA	BB	BB	AA	BB	BB	AA	BB	BB	BB	BB	BB	BB
985242|F|0--46:G>A_4A	4A	33.1856	BB	AA	AA	AA	AA	BB	BB	AA	AA	BB	BB	AA	BB	BB	AA	AA	BB	BB	AA	AA	BB	AA	AA	BB	AA	BB	AA	AA	AA	AA	AA	BB	BB	AA	AA	BB	BB	AA	BB	BB	AA	BB	BB	BB	BB	BB	BB
4004243|F|0--11:A>G_4A	4A	33.7261	BB	AA	AA	AA	AA	BB	BB	AA	AA	BB	BB	AA	BB	BB	AA	AA	BB	BB	AA	AA	BB	AA	AA	BB	AA	BB	AA	AA	AA	AA	AA	BB	BB	AA	AA	BB	BB	AA	BB	BB	AA	BB	AA	BB	BB	BB	BB
1082281|F|0--34:A>G_4A	4A	34.1305	BB	AA	AA	AA	AA	BB	BB	AA	AA	BB	BB	AA	BB	BB	AA	AA	BB	BB	AA	AA	BB	AA	AA	BB	AA	BB	AA	AA	AA	AA	AA	BB	BB	AA	AA	BB	BB	AA	BB	BB	AA	BB	AA	BB	BB	BB	BB
4990964|F|0--23:C>G_4A	4A	36.8109	BB	AA	AA	AA	AA	BB	BB	AA	AA	BB	BB	AA	BB	BB	AA	AA	BB	BB	AA	AA	BB	AA	AA	BB	AA	BB	-	AA	AA	AA	AA	BB	BB	AA	AA	BB	BB	AA	BB	BB	AA	BB	AA	BB	BB	BB	BB
5582243|F|0--38:A>G_4A	4A	36.8109	BB	AA	AA	AA	AA	BB	BB	AA	AA	BB	BB	AA	BB	BB	AA	AA	BB	BB	AA	AA	BB	AA	AA	BB	AA	BB	AA	AA	AA	AA	AA	BB	BB	AA	AA	BB	BB	AA	BB	BB	AA	BB	AA	BB	BB	BB	BB
3946503|F|0--22:T>C_4A	4A	37.6278	BB	AA	AA	AA	AA	BB	BB	AA	AA	BB	BB	AA	BB	BB	AA	AA	BB	BB	AA	AA	BB	AA	AA	BB	AA	BB	AA	AA	AA	AA	AA	BB	BB	AA	AA	BB	BB	AA	BB	BB	AA	BB	AA	BB	BB	BB	BB
1133045|F|0--51:A>G_4A	4A	40.4557	BB	AA	AA	AA	BB	BB	BB	AA	AA	BB	BB	AA	BB	BB	AA	AA	BB	BB	AA	BB	BB	AA	AA	BB	AA	BB	AA	AA	AA	AA	AA	BB	BB	AA	AA	BB	BB	AA	BB	BB	AA	AA	AA	BB	BB	BB	BB
1244074|F|0--66:C>G_4A	4A	48.0596	BB	AA	AA	AA	BB	BB	BB	AA	AA	AA	BB	AA	BB	BB	AA	AA	BB	BB	AA	BB	BB	AA	-	BB	AA	BB	AA	AA	AA	AA	AA	BB	BB	AA	AA	BB	BB	AA	BB	BB	AA	AA	AA	BB	AA	BB	BB
995540|F|0--64:G>A_4A	4A	48.3393	BB	AA	AA	AA	BB	BB	BB	AA	AA	AA	BB	AA	BB	BB	AA	AA	BB	BB	AA	BB	BB	AA	AA	BB	AA	BB	AA	AA	AA	AA	AA	BB	BB	AA	AA	BB	BB	AA	BB	BB	AA	AA	AA	BB	AA	BB	BB
4911098|F|0--68:C>G_4A	4A	54.1871	BB	AA	AA	AA	BB	BB	BB	AA	AA	AA	BB	BB	BB	BB	AA	AA	BB	BB	AA	BB	BB	AA	AA	AA	AA	BB	AA	AA	AA	AA	AA	AA	BB	AA	AA	BB	BB	BB	BB	BB	BB	BB	AA	BB	AA	BB	BB
5365975|F|0--47:A>G_4A	4A	54.4566	BB	AA	AA	AA	BB	BB	BB	AA	AA	AA	BB	BB	BB	BB	AA	AA	BB	BB	AA	BB	BB	AA	AA	AA	AA	BB	AA	AA	AA	AA	AA	AA	BB	AA	AA	BB	BB	BB	BB	BB	BB	BB	AA	BB	AA	BB	BB
5324959|F|0--12:C>G_4A	4A	54.8611	BB	AA	AA	AA	BB	BB	BB	AA	AA	AA	BB	BB	BB	BB	AA	AA	BB	BB	AA	BB	BB	AA	AA	AA	AA	BB	AA	AA	AA	AA	AA	AA	BB	AA	AA	BB	BB	BB	BB	BB	BB	BB	AA	BB	AA	BB	BB
1115669|F|0--22:T>C_4A	4A	54.9957	BB	AA	AA	AA	BB	BB	BB	AA	AA	AA	BB	BB	BB	BB	AA	AA	BB	BB	AA	BB	BB	AA	AA	AA	AA	BB	AA	AA	AA	AA	AA	AA	BB	AA	AA	BB	BB	BB	BB	BB	BB	BB	AA	BB	AA	BB	-
5324285|F|0--67:C>T_4A	4A	54.9957	BB	AA	AA	AA	BB	BB	BB	AA	AA	AA	BB	BB	BB	BB	AA	AA	BB	BB	AA	BB	BB	AA	AA	AA	AA	BB	AA	AA	AA	AA	AA	-	BB	AA	AA	BB	BB	BB	BB	BB	BB	BB	-	BB	AA	BB	BB
3959342|F|0--18:C>G_4A	4A	64.4531	BB	AA	AA	AA	BB	AA	BB	AA	AA	AA	BB	BB	BB	BB	AA	BB	BB	BB	AA	BB	BB	AA	AA	AA	AA	BB	AA	BB	AA	AA	AA	AA	BB	AA	AA	BB	BB	BB	BB	BB	BB	BB	AA	BB	AA	BB	BB
1695560|F|0--38:A>T_4A	4A	66.7082	BB	AA	AA	AA	BB	AA	BB	AA	AA	AA	BB	AA	BB	BB	AA	BB	BB	BB	AA	BB	BB	AA	AA	AA	AA	BB	AA	BB	AA	AA	BB	AA	BB	AA	AA	BB	BB	BB	AA	BB	BB	BB	AA	BB	AA	BB	BB
3222522|F|0--23:A>C_4A	4A	67.1164	BB	AA	AA	AA	BB	AA	BB	AA	AA	AA	BB	AA	BB	BB	AA	BB	BB	BB	AA	BB	BB	AA	AA	AA	AA	BB	AA	BB	AA	AA	BB	AA	BB	AA	AA	BB	BB	BB	AA	BB	BB	BB	AA	BB	AA	BB	-
2276396|F|0--37:A>T_4A	4A	67.1164	BB	AA	AA	AA	BB	AA	BB	AA	AA	AA	BB	AA	BB	BB	AA	BB	BB	BB	AA	BB	BB	AA	AA	AA	AA	BB	AA	BB	AA	AA	BB	AA	BB	AA	AA	BB	BB	BB	AA	BB	BB	BB	AA	BB	AA	BB	BB
1110090|F|0--24:C>G_4A	4A	67.9317	BB	AA	AA	AA	BB	AA	BB	AA	AA	AA	BB	AA	BB	BB	AA	BB	BB	BB	AA	BB	BB	AA	AA	AA	AA	BB	AA	BB	AA	AA	BB	AA	BB	AA	AA	BB	BB	BB	AA	BB	BB	BB	AA	BB	AA	BB	BB
2257011|F|0--28:G>A_4A	4A	68.6093	BB	AA	AA	AA	BB	AA	BB	AA	AA	AA	BB	AA	BB	BB	AA	BB	BB	BB	BB	BB	BB	AA	AA	BB	AA	BB	AA	BB	AA	AA	BB	AA	BB	AA	AA	BB	BB	BB	AA	BB	BB	BB	AA	BB	AA	BB	BB
3029211|F|0--40:A>G_4A	4A	79.6997	BB	AA	BB	AA	BB	AA	AA	AA	AA	AA	AA	AA	BB	AA	BB	BB	BB	BB	AA	BB	BB	AA	AA	BB	AA	AA	AA	BB	AA	AA	BB	AA	AA	AA	AA	BB	BB	AA	AA	AA	BB	BB	AA	BB	AA	BB	BB
12763871|F|0--67:C>G_4A	4A	79.9711	BB	AA	BB	AA	BB	AA	AA	AA	AA	AA	AA	AA	BB	AA	BB	BB	BB	BB	AA	BB	BB	AA	AA	BB	AA	AA	AA	BB	AA	AA	BB	AA	AA	AA	AA	BB	BB	AA	AA	AA	BB	BB	AA	BB	AA	BB	BB
1218831|F|0--7:C>T_4A	4A	80.3781	BB	AA	BB	AA	BB	AA	AA	AA	AA	AA	AA	AA	BB	AA	BB	BB	BB	BB	AA	BB	BB	AA	AA	BB	AA	AA	AA	BB	AA	AA	BB	AA	AA	AA	AA	BB	BB	AA	AA	AA	BB	BB	AA	BB	AA	BB	BB
4910560|F|0--55:G>C_4A	4A	80.7824	BB	AA	BB	AA	BB	AA	AA	AA	AA	AA	AA	AA	BB	AA	BB	BB	BB	BB	AA	BB	BB	AA	AA	BB	AA	AA	AA	BB	AA	AA	BB	AA	AA	AA	AA	BB	BB	AA	AA	AA	BB	BB	AA	BB	AA	BB	BB
2278367|F|0--43:C>T_4A	4A	82.4246	BB	AA	BB	AA	BB	AA	AA	AA	AA	AA	AA	AA	BB	AA	BB	BB	BB	BB	AA	BB	BB	AA	AA	BB	AA	AA	AA	BB	AA	AA	BB	AA	AA	AA	-	BB	BB	AA	AA	AA	BB	BB	AA	BB	AA	BB	BB
1768872|F|0--10:T>A_4A	4A	83.0835	BB	AA	BB	AA	BB	AA	AA	AA	AA	AA	AA	AA	BB	AA	BB	BB	BB	BB	AA	BB	BB	AA	AA	BB	AA	AA	AA	BB	AA	AA	BB	AA	AA	AA	BB	BB	BB	AA	AA	AA	BB	BB	-	BB	AA	BB	BB
3024745|F|0--11:G>C_4A	4A	84.4514	BB	AA	AA	AA	BB	AA	AA	AA	AA	AA	AA	AA	BB	AA	BB	BB	BB	BB	AA	BB	BB	BB	AA	BB	AA	AA	AA	BB	AA	AA	BB	AA	AA	AA	BB	BB	BB	AA	AA	AA	BB	BB	AA	BB	AA	BB	BB
3029786|F|0--14:G>A_4A	4A	84.7202	BB	AA	AA	AA	BB	AA	AA	AA	AA	AA	AA	AA	BB	AA	BB	BB	BB	BB	AA	BB	BB	BB	AA	BB	AA	AA	AA	BB	AA	AA	BB	AA	AA	AA	BB	BB	BB	AA	AA	AA	BB	BB	AA	BB	AA	BB	BB
1219746|F|0--28:C>A_4A	4A	88.69	BB	AA	AA	AA	BB	AA	BB	AA	AA	AA	BB	AA	AA	AA	BB	BB	BB	BB	AA	BB	AA	BB	AA	BB	AA	AA	AA	BB	BB	AA	BB	BB	AA	AA	BB	BB	BB	AA	BB	AA	BB	BB	AA	BB	AA	BB	BB
5325554|F|0--10:C>T_4A	4A	88.69	BB	AA	AA	AA	BB	AA	BB	AA	AA	AA	BB	AA	AA	AA	BB	BB	BB	BB	AA	BB	AA	BB	AA	BB	AA	AA	AA	BB	BB	AA	BB	-	AA	AA	BB	BB	-	AA	BB	AA	BB	BB	AA	BB	AA	BB	BB
986964|F|0--55:C>T_4A	4A	89.1706	BB	AA	AA	AA	BB	AA	BB	AA	AA	AA	BB	AA	AA	AA	BB	BB	BB	BB	AA	BB	AA	BB	AA	BB	AA	AA	AA	BB	BB	AA	BB	BB	AA	AA	BB	BB	BB	AA	BB	AA	BB	BB	AA	BB	AA	BB	BB
1229459|F|0--26:C>G_4A	4A	89.7499	BB	AA	AA	AA	BB	AA	BB	AA	AA	AA	BB	AA	AA	AA	BB	BB	BB	BB	AA	BB	AA	BB	AA	BB	AA	AA	AA	BB	BB	AA	BB	BB	AA	AA	BB	BB	BB	AA	BB	AA	BB	BB	AA	BB	AA	-	BB
1130446|F|0--9:G>C_4A	4A	89.7499	BB	AA	AA	AA	BB	AA	BB	AA	AA	AA	BB	AA	AA	AA	BB	BB	BB	BB	AA	BB	AA	BB	AA	BB	AA	AA	AA	BB	BB	AA	BB	BB	AA	AA	BB	BB	BB	AA	BB	AA	BB	BB	AA	BB	AA	BB	BB
1045541|F|0--16:T>C_4A	4A	91.0922	BB	BB	AA	AA	BB	AA	BB	AA	AA	AA	BB	AA	AA	AA	BB	BB	BB	BB	AA	BB	AA	BB	AA	BB	AA	AA	AA	BB	BB	AA	BB	BB	AA	AA	BB	BB	BB	AA	BB	AA	BB	BB	AA	BB	AA	BB	BB
1009730|F|0--33:G>A_4A	4A	91.2262	BB	BB	AA	AA	BB	AA	BB	AA	AA	AA	BB	AA	AA	AA	BB	BB	BB	BB	AA	BB	AA	BB	AA	BB	AA	AA	AA	BB	BB	AA	BB	BB	AA	AA	BB	BB	BB	AA	BB	AA	BB	BB	AA	BB	AA	BB	BB
981431|F|0--20:G>A_4A	4A	92.4593	AA	BB	AA	AA	BB	AA	BB	AA	AA	BB	BB	AA	AA	AA	BB	BB	BB	BB	AA	BB	AA	BB	AA	BB	AA	AA	AA	BB	AA	AA	BB	BB	AA	AA	BB	BB	BB	AA	BB	AA	BB	BB	AA	BB	AA	BB	BB
2295906|F|0--5:A>T_4A	4A	94.6941	AA	BB	AA	AA	BB	AA	AA	AA	AA	BB	BB	AA	AA	AA	BB	AA	BB	BB	AA	BB	AA	BB	AA	BB	AA	AA	AA	BB	AA	AA	BB	BB	AA	AA	BB	BB	BB	AA	BB	AA	BB	BB	AA	BB	AA	BB	BB
1071986|F|0--14:T>A_4A	4A	94.8294	AA	BB	AA	AA	BB	AA	AA	AA	AA	BB	BB	AA	AA	AA	BB	AA	BB	BB	AA	BB	AA	BB	AA	BB	AA	AA	AA	BB	AA	AA	BB	BB	AA	AA	BB	BB	BB	AA	BB	AA	BB	BB	AA	BB	AA	BB	BB
3946523|F|0--31:A>G_4A	4A	95.6447	AA	BB	AA	AA	BB	AA	AA	AA	AA	BB	BB	AA	AA	AA	BB	AA	BB	BB	AA	BB	AA	BB	AA	BB	AA	BB	AA	BB	BB	AA	BB	BB	AA	AA	BB	BB	BB	AA	BB	AA	BB	BB	AA	BB	AA	BB	BB
3024281|F|0--7:A>G_4A	4A	96.049	AA	BB	AA	AA	BB	AA	AA	AA	AA	BB	BB	AA	AA	AA	BB	AA	BB	BB	AA	BB	AA	BB	AA	BB	AA	BB	AA	BB	BB	AA	BB	BB	AA	AA	BB	BB	BB	AA	BB	AA	BB	BB	AA	BB	AA	BB	BB
1095835|F|0--15:G>A_4A	4A	100.113	AA	BB	AA	AA	BB	AA	AA	AA	AA	BB	BB	AA	AA	AA	BB	AA	BB	BB	BB	BB	BB	BB	AA	BB	AA	BB	AA	BB	BB	AA	BB	BB	AA	AA	BB	BB	BB	AA	BB	AA	BB	BB	BB	BB	AA	BB	BB
3222518|F|0--29:C>T_4A	4A	101.228	AA	BB	AA	AA	BB	BB	AA	AA	AA	BB	BB	AA	AA	AA	BB	AA	BB	BB	BB	BB	BB	BB	AA	BB	AA	BB	AA	BB	BB	AA	BB	BB	AA	AA	BB	BB	BB	AA	BB	AA	BB	BB	BB	BB	AA	BB	BB
7331460|F|0--53:A>C_4A	4A	101.497	AA	BB	AA	AA	BB	BB	AA	AA	AA	BB	BB	AA	AA	AA	BB	AA	BB	BB	BB	BB	BB	BB	AA	BB	AA	BB	AA	BB	BB	AA	BB	BB	AA	AA	BB	BB	BB	AA	AA	AA	BB	BB	BB	BB	AA	BB	BB
1087967|F|0--10:A>G_4A	4A	101.631	AA	BB	AA	AA	BB	BB	AA	AA	AA	BB	BB	AA	AA	AA	BB	AA	BB	BB	BB	BB	BB	BB	AA	BB	AA	BB	AA	BB	BB	AA	BB	BB	AA	AA	BB	BB	BB	AA	AA	AA	BB	BB	BB	BB	AA	BB	BB
988712|F|0--28:G>C_4A	4A	102.309	AA	BB	AA	AA	BB	BB	AA	AA	AA	BB	BB	AA	AA	AA	BB	AA	BB	BB	BB	BB	BB	BB	AA	BB	AA	BB	AA	BB	BB	AA	BB	BB	AA	AA	BB	BB	BB	AA	AA	AA	BB	BB	BB	BB	AA	BB	BB
3955886|F|0--13:A>T_4A	4A	102.577	AA	BB	AA	AA	BB	BB	AA	AA	AA	BB	BB	AA	AA	AA	BB	AA	BB	BB	BB	BB	BB	BB	AA	BB	AA	BB	AA	AA	BB	AA	BB	BB	AA	AA	BB	BB	BB	AA	AA	AA	BB	BB	BB	BB	AA	BB	BB
2256531|F|0--30:A>C_4A	4A	102.846	AA	BB	AA	AA	BB	BB	AA	AA	AA	BB	BB	AA	AA	AA	BB	AA	BB	BB	BB	BB	BB	BB	AA	BB	AA	BB	AA	AA	BB	AA	BB	BB	AA	AA	BB	BB	-	AA	AA	AA	BB	BB	BB	BB	AA	BB	BB
1228398|F|0--9:T>C_4A	4A	102.846	AA	BB	AA	AA	BB	BB	AA	AA	AA	BB	BB	AA	AA	AA	BB	AA	BB	BB	BB	BB	BB	BB	AA	BB	AA	BB	AA	AA	BB	AA	BB	BB	AA	AA	BB	BB	BB	AA	AA	AA	BB	BB	BB	BB	AA	BB	BB
3023881|F|0--38:A>G_4A	4A	105.525	AA	BB	AA	AA	BB	BB	AA	AA	AA	BB	BB	AA	AA	AA	BB	AA	BB	BB	BB	AA	BB	BB	AA	BB	AA	BB	AA	AA	BB	AA	BB	BB	AA	AA	BB	BB	BB	AA	AA	AA	BB	AA	BB	BB	AA	BB	BB
1689127|F|0--48:G>A_4A	4A	108.654	AA	BB	AA	BB	BB	BB	AA	AA	AA	BB	BB	AA	AA	AA	BB	BB	BB	BB	BB	AA	BB	BB	AA	BB	AA	BB	AA	AA	BB	AA	BB	BB	BB	AA	BB	BB	BB	AA	AA	BB	BB	AA	BB	BB	AA	BB	BB
1109714|F|0--36:A>G_4A	4A	109.887	AA	BB	AA	BB	BB	BB	AA	AA	AA	BB	BB	AA	AA	AA	BB	BB	BB	BB	BB	AA	BB	BB	AA	BB	AA	BB	AA	AA	BB	AA	BB	AA	BB	AA	BB	BB	BB	AA	AA	BB	BB	AA	BB	BB	AA	BB	BB
2276147|F|0--28:C>G_4A	4A	110.298	AA	BB	AA	BB	BB	BB	AA	AA	AA	BB	BB	AA	AA	BB	BB	BB	BB	BB	BB	AA	BB	BB	AA	BB	AA	BB	AA	AA	BB	AA	BB	AA	BB	AA	BB	BB	BB	AA	AA	BB	BB	AA	BB	BB	AA	BB	BB
1230201|F|0--5:G>A_4A	4A	110.845	AA	BB	AA	BB	BB	BB	AA	AA	AA	BB	BB	AA	AA	BB	BB	BB	BB	BB	BB	AA	BB	BB	AA	BB	AA	BB	AA	AA	BB	AA	BB	AA	BB	AA	BB	BB	BB	AA	AA	BB	BB	AA	BB	BB	AA	BB	BB
3957957|F|0--16:C>T_4A	4A	111.799	AA	BB	AA	BB	BB	BB	AA	AA	AA	BB	BB	AA	AA	BB	BB	BB	BB	BB	BB	AA	BB	BB	AA	BB	AA	BB	AA	AA	BB	AA	BB	AA	BB	AA	BB	BB	BB	AA	AA	BB	BB	AA	BB	BB	AA	BB	BB
1054130|F|0--12:G>T_4A	4A	112.067	AA	BB	AA	BB	BB	BB	AA	AA	AA	BB	BB	AA	AA	BB	BB	BB	BB	BB	BB	AA	BB	BB	AA	BB	AA	BB	AA	AA	BB	AA	BB	AA	BB	AA	BB	BB	BB	AA	AA	BB	BB	AA	BB	BB	AA	BB	BB
1127275|F|0--34:C>A_4A	4A	112.336	AA	BB	AA	BB	BB	BB	AA	AA	AA	BB	BB	AA	AA	BB	BB	BB	BB	BB	BB	AA	BB	BB	AA	BB	AA	BB	AA	AA	BB	AA	BB	AA	BB	AA	BB	BB	BB	AA	AA	BB	BB	AA	BB	BB	AA	BB	BB
5411131|F|0--62:T>C_4A	4A	113.151	AA	BB	AA	BB	BB	BB	AA	AA	AA	BB	BB	AA	AA	BB	BB	BB	BB	BB	BB	AA	BB	BB	AA	BB	AA	BB	AA	AA	BB	AA	BB	AA	BB	AA	BB	BB	BB	AA	AA	BB	BB	AA	BB	BB	AA	BB	BB
998585|F|0--24:A>G_4A	4A	113.285	AA	BB	AA	BB	BB	BB	AA	AA	AA	BB	BB	AA	AA	BB	BB	BB	BB	BB	BB	AA	BB	BB	AA	BB	AA	BB	AA	AA	BB	AA	BB	AA	BB	AA	BB	BB	BB	AA	AA	BB	BB	AA	BB	BB	AA	BB	BB
3064762|F|0--38:A>G_4A	4A	114.801	AA	BB	AA	BB	BB	BB	AA	AA	AA	BB	BB	AA	AA	BB	BB	BB	BB	BB	BB	AA	BB	BB	AA	BB	AA	BB	AA	AA	BB	AA	BB	AA	BB	AA	BB	BB	BB	AA	AA	BB	BB	AA	BB	BB	AA	BB	BB
998074|F|0--5:T>C_4A	4A	115.205	AA	BB	AA	BB	BB	BB	AA	AA	AA	BB	BB	AA	AA	BB	BB	BB	BB	BB	BB	AA	BB	BB	BB	BB	AA	BB	AA	AA	BB	AA	BB	AA	BB	AA	BB	BB	BB	AA	AA	BB	BB	AA	BB	BB	AA	BB	BB
4990893|F|0--14:G>C_4A	4A	117.151	AA	BB	AA	BB	BB	BB	AA	AA	AA	BB	BB	AA	AA	BB	AA	BB	BB	BB	BB	AA	BB	BB	BB	BB	AA	BB	AA	AA	BB	AA	BB	AA	BB	AA	BB	BB	BB	AA	AA	BB	BB	AA	BB	BB	AA	BB	BB
1212683|F|0--15:A>T_4A	4A	118.105	AA	BB	AA	BB	BB	BB	AA	AA	AA	BB	BB	AA	AA	BB	AA	BB	BB	BB	BB	AA	BB	BB	BB	BB	AA	BB	AA	AA	BB	AA	BB	AA	BB	AA	BB	BB	BB	AA	AA	BB	BB	AA	BB	BB	AA	BB	BB
1108039|F|0--12:C>T_4A	4A	118.24	AA	BB	AA	BB	BB	BB	AA	AA	AA	BB	BB	AA	AA	BB	AA	BB	BB	BB	BB	AA	BB	BB	BB	BB	AA	BB	AA	AA	BB	AA	BB	AA	BB	AA	BB	BB	BB	AA	AA	BB	BB	AA	BB	BB	AA	BB	BB
4009701|F|0--5:C>T_4A	4A	119.754	AA	BB	AA	BB	BB	AA	AA	AA	AA	BB	BB	AA	AA	BB	AA	BB	BB	BB	BB	AA	BB	BB	BB	BB	AA	BB	AA	AA	BB	AA	BB	AA	BB	AA	BB	BB	BB	AA	AA	BB	BB	AA	BB	BB	AA	BB	BB
1130626|F|0--35:G>A_4A	4A	121.405	AA	BB	AA	BB	BB	AA	AA	AA	AA	BB	BB	AA	AA	BB	AA	BB	BB	BB	BB	AA	BB	BB	BB	BB	AA	BB	AA	AA	BB	AA	BB	AA	BB	BB	BB	BB	BB	AA	AA	BB	BB	AA	BB	BB	AA	BB	BB
3027897|F|0--20:C>T_4A	4A	121.681	AA	BB	AA	BB	BB	AA	AA	AA	AA	BB	BB	AA	AA	BB	AA	BB	BB	BB	BB	AA	BB	BB	BB	BB	AA	BB	AA	AA	BB	AA	BB	AA	BB	BB	BB	BB	BB	AA	AA	BB	BB	AA	BB	BB	AA	BB	BB
1117270|F|0--18:A>G_4A	4A	127.702	AA	AA	AA	BB	BB	AA	AA	AA	AA	BB	BB	AA	AA	BB	AA	BB	BB	BB	BB	AA	BB	BB	BB	AA	AA	BB	AA	AA	BB	AA	BB	AA	BB	-	BB	BB	BB	AA	AA	BB	BB	AA	BB	BB	BB	BB	BB
1017329|F|0--63:C>A_5A	5A	0	BB	AA	BB	AA	AA	BB	BB	AA	BB	BB	BB	BB	BB	BB	BB	AA	BB	BB	BB	BB	BB	BB	BB	AA	AA	BB	AA	BB	BB	-	BB	AA	AA	BB	BB	BB	BB	AA	AA	-	AA	BB	-	BB	BB	BB	AA
981078|F|0--39:T>C_5A	5A	1.56047	BB	AA	BB	AA	AA	BB	BB	AA	BB	BB	BB	BB	BB	BB	BB	AA	BB	BB	BB	BB	BB	BB	BB	AA	AA	BB	AA	BB	BB	AA	BB	AA	AA	BB	BB	BB	BB	AA	AA	BB	AA	BB	BB	BB	BB	BB	AA
3022906|F|0--41:A>G_5A	5A	1.69452	BB	AA	BB	AA	AA	BB	BB	AA	BB	BB	BB	BB	BB	BB	BB	AA	BB	BB	BB	BB	BB	BB	BB	AA	AA	BB	AA	BB	BB	AA	BB	AA	AA	BB	BB	BB	BB	AA	AA	BB	AA	BB	BB	BB	BB	BB	AA
1094514|F|0--59:C>G_5A	5A	1.82866	BB	AA	BB	AA	AA	BB	BB	AA	BB	BB	BB	BB	BB	BB	BB	AA	BB	BB	BB	BB	BB	BB	BB	AA	AA	BB	AA	BB	BB	AA	BB	AA	AA	BB	BB	BB	BB	AA	AA	BB	AA	BB	-	BB	BB	BB	AA
3025773|F|0--25:G>C_5A	5A	2.92184	BB	AA	BB	AA	AA	BB	BB	AA	BB	BB	BB	BB	BB	BB	BB	AA	BB	BB	BB	BB	BB	BB	BB	AA	AA	BB	AA	BB	BB	BB	BB	AA	AA	BB	BB	BB	BB	AA	AA	BB	AA	BB	BB	AA	BB	BB	AA
1074641|F|0--31:C>A_5A	5A	12.9917	AA	AA	BB	AA	BB	AA	BB	AA	BB	BB	BB	BB	BB	BB	BB	AA	BB	BB	BB	BB	BB	BB	BB	AA	AA	BB	AA	BB	BB	-	-	AA	BB	BB	BB	AA	BB	AA	AA	BB	AA	BB	AA	AA	AA	AA	AA
1044409|F|0--32:G>C_5A	5A	12.9917	AA	AA	BB	AA	BB	AA	BB	AA	BB	BB	BB	BB	BB	BB	BB	AA	BB	BB	BB	BB	BB	BB	BB	AA	AA	BB	AA	BB	BB	BB	BB	AA	BB	BB	BB	AA	BB	AA	AA	BB	AA	BB	AA	AA	AA	AA	AA
1127529|F|0--24:G>A_5A	5A	14.0848	AA	AA	BB	AA	BB	AA	BB	AA	BB	BB	BB	BB	BB	BB	BB	AA	BB	BB	BB	BB	BB	BB	BB	AA	AA	BB	AA	BB	BB	BB	BB	AA	BB	BB	BB	AA	BB	AA	AA	BB	AA	BB	AA	AA	AA	AA	AA
1105712|F|0--39:T>G_5A	5A	15.8861	AA	AA	BB	AA	BB	AA	BB	AA	BB	BB	BB	BB	BB	BB	AA	AA	BB	BB	BB	BB	BB	BB	BB	AA	AA	BB	BB	BB	BB	BB	BB	AA	BB	BB	BB	AA	BB	AA	AA	BB	AA	BB	AA	AA	AA	AA	AA
2259379|F|0--16:T>C_5A	5A	22.826	AA	AA	BB	AA	BB	AA	BB	AA	BB	BB	BB	BB	BB	BB	AA	AA	BB	BB	AA	BB	BB	BB	BB	AA	AA	BB	BB	BB	BB	BB	BB	AA	BB	BB	BB	AA	BB	AA	-	BB	AA	AA	AA	AA	-	AA	AA
1127607|F|0--50:C>T_5A	5A	28.2645	AA	AA	BB	BB	BB	AA	BB	AA	BB	BB	BB	BB	BB	BB	AA	AA	BB	BB	AA	BB	BB	BB	BB	AA	AA	BB	BB	BB	AA	BB	BB	AA	BB	BB	AA	AA	BB	BB	AA	BB	BB	AA	AA	AA	BB	AA	AA
3950155|F|0--16:G>T_5A	5A	29.0797	AA	AA	BB	BB	BB	BB	BB	AA	BB	BB	BB	BB	BB	BB	AA	AA	BB	BB	AA	BB	BB	BB	BB	AA	AA	BB	BB	BB	AA	BB	BB	AA	BB	BB	AA	AA	BB	BB	AA	BB	BB	AA	AA	AA	BB	AA	AA
1003869|F|0--25:G>C_5A	5A	29.214	AA	AA	BB	BB	BB	BB	BB	AA	BB	BB	BB	BB	BB	BB	AA	AA	BB	BB	AA	BB	BB	BB	BB	AA	AA	BB	BB	BB	AA	BB	BB	AA	BB	BB	AA	AA	BB	BB	AA	BB	BB	AA	AA	AA	BB	AA	AA
3020569|F|0--16:A>G_5A	5A	30.4473	AA	AA	BB	BB	BB	BB	BB	AA	BB	BB	BB	BB	BB	BB	AA	AA	BB	BB	AA	BB	BB	BB	BB	AA	AA	BB	BB	BB	AA	BB	BB	AA	BB	BB	AA	AA	AA	BB	AA	BB	BB	AA	AA	AA	BB	BB	AA
1080739|F|0--44:A>T_5A	5A	31.4011	AA	AA	BB	BB	BB	BB	BB	AA	BB	BB	BB	BB	BB	BB	AA	AA	BB	BB	AA	BB	BB	BB	BB	AA	AA	BB	BB	BB	AA	BB	BB	AA	BB	BB	AA	AA	AA	BB	AA	BB	BB	AA	AA	AA	BB	BB	AA
1703104|F|0--27:T>C_5A	5A	31.8056	AA	AA	BB	BB	BB	BB	BB	AA	BB	BB	BB	BB	BB	BB	AA	AA	BB	BB	AA	BB	BB	BB	BB	AA	AA	BB	BB	BB	AA	BB	BB	AA	BB	BB	AA	AA	AA	BB	AA	BB	BB	AA	AA	AA	BB	BB	AA
1003887|F|0--44:G>A_5A	5A	32.411	AA	AA	BB	BB	BB	BB	BB	AA	BB	BB	BB	BB	BB	BB	BB	AA	BB	BB	AA	BB	BB	BB	BB	-	AA	BB	BB	BB	AA	BB	BB	AA	BB	BB	AA	AA	AA	BB	AA	BB	BB	AA	AA	AA	BB	BB	-
2257379|F|0--28:G>A_5A	5A	32.411	AA	AA	BB	BB	BB	BB	BB	AA	BB	BB	BB	BB	BB	BB	BB	AA	BB	BB	AA	BB	BB	BB	BB	AA	AA	BB	-	BB	AA	BB	BB	AA	BB	BB	AA	AA	-	BB	AA	BB	BB	AA	AA	AA	BB	BB	AA
2275994|F|0--51:G>A_5A	5A	44.6358	AA	BB	AA	BB	BB	BB	BB	AA	BB	BB	BB	BB	BB	BB	BB	AA	BB	BB	AA	AA	BB	AA	BB	AA	AA	BB	BB	BB	AA	BB	BB	AA	BB	BB	BB	AA	BB	AA	AA	BB	BB	BB	BB	AA	BB	AA	AA
1095481|F|0--17:G>A_5A	5A	45.0401	AA	BB	AA	BB	AA	BB	BB	AA	BB	BB	BB	BB	BB	BB	BB	AA	BB	BB	AA	AA	BB	AA	BB	AA	AA	BB	BB	BB	BB	BB	BB	AA	BB	BB	BB	AA	BB	AA	AA	BB	BB	BB	BB	AA	BB	AA	AA
1096787|F|0--46:C>T_5A	5A	45.8712	AA	BB	AA	BB	AA	BB	BB	AA	BB	BB	BB	BB	BB	BB	BB	AA	BB	BB	AA	AA	BB	AA	BB	AA	AA	BB	BB	-	BB	BB	BB	AA	BB	BB	BB	AA	BB	AA	AA	BB	BB	BB	BB	BB	BB	AA	AA
1007057|F|0--46:T>G_5A	5A	48.7256	AA	BB	AA	BB	AA	BB	BB	AA	BB	BB	BB	BB	BB	BB	BB	AA	BB	BB	AA	AA	BB	AA	BB	AA	AA	BB	BB	BB	BB	BB	BB	AA	BB	BB	BB	AA	BB	AA	BB	BB	BB	BB	BB	BB	BB	AA	AA
1219688|F|0--25:C>T_5A	5A	49.5917	AA	BB	AA	BB	AA	BB	BB	AA	BB	BB	BB	BB	BB	BB	BB	AA	BB	BB	AA	AA	BB	AA	BB	AA	AA	BB	BB	BB	BB	BB	BB	AA	BB	BB	BB	AA	BB	AA	BB	BB	BB	BB	BB	BB	BB	AA	AA
1135724|F|0--43:G>T_5A	5A	55.0879	AA	AA	AA	BB	AA	BB	BB	AA	AA	BB	BB	BB	BB	BB	BB	AA	BB	BB	AA	BB	BB	AA	BB	AA	AA	BB	AA	BB	BB	AA	BB	AA	BB	BB	BB	AA	BB	AA	BB	AA	BB	BB	BB	BB	BB	BB	AA
1111190|F|0--13:C>A_5A	5A	58.113	AA	AA	AA	AA	AA	BB	BB	AA	AA	BB	BB	AA	BB	BB	BB	AA	BB	BB	AA	BB	BB	AA	BB	AA	AA	BB	AA	AA	BB	AA	BB	AA	BB	BB	BB	AA	BB	AA	BB	AA	AA	BB	BB	AA	BB	BB	AA
1206274|F|0--40:C>T_5A	5A	59.9144	AA	AA	BB	AA	AA	BB	BB	AA	AA	BB	BB	AA	AA	BB	BB	AA	AA	BB	AA	BB	BB	AA	BB	AA	AA	BB	AA	AA	BB	AA	BB	AA	BB	BB	BB	AA	BB	AA	BB	AA	AA	BB	BB	AA	BB	BB	AA
1051311|F|0--21:C>G_5A	5A	60.8707	AA	AA	BB	AA	AA	BB	BB	AA	AA	BB	BB	AA	AA	BB	BB	AA	AA	BB	AA	BB	BB	AA	BB	AA	AA	BB	AA	AA	BB	AA	BB	AA	BB	BB	BB	AA	BB	AA	BB	AA	AA	BB	BB	AA	BB	BB	AA
1121183|F|0--65:G>A_5A	5A	62.3461	AA	AA	BB	AA	AA	BB	BB	AA	AA	BB	BB	AA	AA	BB	BB	AA	AA	BB	AA	BB	BB	AA	BB	AA	AA	BB	AA	AA	BB	AA	BB	AA	BB	BB	BB	AA	BB	AA	BB	AA	AA	BB	BB	AA	BB	BB	AA
3026924|F|0--15:C>A_5A	5A	66.4053	AA	AA	BB	AA	AA	AA	AA	AA	AA	AA	BB	AA	AA	BB	BB	AA	AA	BB	AA	AA	BB	AA	BB	AA	AA	BB	AA	AA	BB	AA	BB	AA	BB	BB	BB	BB	BB	AA	AA	AA	AA	BB	BB	AA	BB	BB	AA
1208957|F|0--6:C>G_5A	5A	67.7793	AA	AA	BB	AA	AA	AA	AA	AA	AA	AA	BB	AA	AA	BB	BB	AA	AA	BB	AA	AA	BB	AA	BB	AA	AA	BB	AA	BB	BB	AA	BB	AA	BB	BB	BB	BB	BB	AA	AA	AA	AA	BB	BB	AA	BB	BB	AA
1209156|F|0--19:C>G_5A	5A	68.5946	AA	AA	BB	AA	AA	AA	AA	AA	AA	AA	BB	AA	AA	BB	BB	AA	AA	BB	AA	AA	BB	AA	AA	AA	AA	BB	AA	BB	BB	AA	BB	AA	BB	BB	BB	BB	BB	AA	AA	AA	AA	BB	BB	AA	BB	BB	AA
1023493|F|0--13:T>G_5A	5A	72.0285	AA	AA	BB	BB	BB	AA	AA	AA	AA	AA	BB	AA	AA	BB	BB	AA	AA	BB	AA	AA	BB	BB	AA	AA	AA	BB	AA	BB	BB	AA	BB	AA	BB	BB	BB	BB	BB	AA	AA	AA	AA	BB	BB	AA	BB	BB	AA
3023830|F|0--7:C>T_5A	5A	72.7128	AA	AA	BB	BB	BB	AA	AA	AA	AA	AA	BB	AA	AA	AA	BB	AA	AA	BB	AA	AA	BB	BB	AA	AA	AA	BB	AA	BB	BB	AA	BB	AA	BB	BB	BB	BB	BB	AA	AA	AA	AA	BB	BB	AA	BB	BB	AA
1218906|F|0--23:G>C_5A	5A	73.1239	AA	AA	BB	BB	BB	AA	AA	AA	AA	AA	BB	AA	AA	AA	BB	AA	AA	BB	AA	AA	BB	BB	AA	AA	AA	BB	AA	BB	BB	AA	BB	AA	BB	BB	BB	BB	BB	AA	AA	AA	AA	BB	BB	AA	BB	BB	AA
1090893|F|0--21:T>C_5A	5A	75.2142	AA	AA	BB	BB	BB	AA	AA	AA	AA	AA	BB	AA	AA	AA	BB	AA	AA	BB	BB	AA	BB	BB	AA	AA	AA	AA	AA	BB	BB	AA	BB	AA	BB	BB	BB	BB	BB	AA	AA	AA	AA	BB	BB	AA	BB	BB	AA
1105739|F|0--45:A>G_5A	5A	75.6185	AA	AA	BB	BB	BB	AA	AA	AA	AA	AA	BB	AA	AA	AA	BB	AA	AA	AA	BB	AA	BB	BB	AA	AA	AA	AA	AA	BB	BB	AA	BB	AA	BB	BB	BB	BB	BB	AA	AA	AA	AA	BB	BB	AA	BB	BB	AA
4988967|F|0--26:T>G_5A	5A	76.7077	AA	AA	BB	BB	BB	AA	AA	AA	AA	AA	BB	AA	AA	AA	BB	AA	AA	AA	BB	AA	BB	BB	AA	AA	AA	AA	AA	BB	BB	AA	BB	AA	BB	BB	BB	BB	BB	AA	AA	AA	AA	BB	BB	AA	BB	BB	AA
1088575|F|0--25:G>A_5A	5A	76.8456	AA	AA	BB	BB	BB	AA	AA	AA	AA	AA	BB	AA	AA	AA	BB	AA	AA	AA	BB	AA	BB	BB	AA	AA	AA	AA	AA	BB	BB	AA	BB	AA	BB	BB	BB	BB	BB	AA	AA	AA	AA	BB	BB	AA	BB	BB	AA
1067537|F|0--43:T>C_5A	5A	77.7994	AA	AA	BB	BB	BB	AA	AA	AA	AA	AA	BB	AA	AA	AA	BB	AA	AA	AA	BB	AA	BB	BB	AA	AA	AA	AA	AA	BB	BB	AA	BB	AA	BB	BB	BB	BB	BB	AA	AA	AA	AA	BB	BB	AA	BB	BB	AA
1165946|F|0--27:T>A_5A	5A	83.3113	AA	AA	BB	BB	BB	AA	AA	AA	AA	AA	BB	AA	AA	AA	BB	AA	AA	AA	BB	AA	AA	BB	BB	AA	AA	AA	AA	BB	BB	BB	BB	AA	BB	BB	BB	BB	BB	AA	AA	AA	AA	BB	AA	AA	BB	BB	AA
1109903|F|0--9:C>T_5A	5A	85.3892	AA	AA	BB	BB	BB	AA	AA	AA	AA	AA	BB	AA	AA	AA	BB	AA	-	AA	BB	AA	AA	BB	BB	BB	AA	AA	AA	BB	BB	BB	BB	AA	BB	BB	BB	BB	BB	AA	AA	AA	AA	BB	AA	AA	AA	AA	AA
3955402|F|0--34:C>G_5A	5A	86.2163	AA	AA	BB	BB	BB	AA	AA	AA	AA	AA	AA	AA	AA	AA	BB	AA	AA	AA	BB	AA	AA	BB	BB	BB	AA	AA	AA	BB	BB	BB	BB	AA	BB	BB	BB	BB	BB	AA	AA	AA	AA	BB	AA	AA	AA	AA	AA
1714015|F|0--23:G>C_5A	5A	86.8938	AA	AA	BB	BB	BB	AA	AA	AA	AA	AA	AA	AA	AA	AA	BB	AA	AA	AA	BB	AA	AA	BB	BB	BB	AA	AA	AA	BB	BB	BB	BB	AA	BB	BB	BB	BB	BB	AA	AA	AA	AA	BB	AA	AA	AA	AA	AA
3222345|F|0--15:G>T_5A	5A	87.2982	AA	AA	BB	BB	BB	AA	AA	AA	AA	AA	AA	AA	AA	AA	BB	AA	AA	AA	BB	AA	AA	BB	BB	BB	AA	AA	AA	BB	BB	BB	BB	AA	BB	BB	BB	BB	BB	AA	AA	AA	AA	BB	AA	AA	AA	AA	AA
1113225|F|0--23:C>G_5A	5A	87.4322	AA	AA	BB	BB	BB	AA	AA	AA	AA	AA	AA	AA	AA	AA	BB	AA	AA	AA	BB	AA	AA	BB	BB	BB	AA	AA	AA	BB	BB	BB	BB	AA	BB	BB	BB	BB	BB	AA	AA	AA	AA	BB	AA	AA	AA	AA	AA
2278374|F|0--68:T>G_5A	5A	89.5226	AA	AA	BB	BB	BB	AA	AA	AA	AA	AA	AA	AA	AA	AA	BB	AA	AA	AA	BB	AA	AA	BB	BB	BB	AA	AA	AA	BB	BB	BB	BB	AA	BB	BB	BB	AA	BB	AA	AA	AA	AA	BB	AA	AA	AA	BB	AA
1075018|F|0--10:T>C_5A	5A	89.5226	AA	AA	BB	BB	BB	AA	AA	AA	AA	AA	AA	AA	AA	AA	BB	AA	AA	AA	BB	AA	AA	BB	BB	BB	AA	AA	AA	BB	BB	BB	BB	AA	BB	BB	BB	AA	BB	AA	AA	AA	AA	BB	AA	AA	AA	BB	AA
1049519|F|0--16:T>G_5A	5A	89.7914	AA	AA	BB	BB	BB	AA	AA	AA	AA	AA	AA	AA	AA	AA	BB	AA	AA	AA	BB	AA	AA	BB	BB	BB	AA	AA	AA	BB	BB	BB	BB	AA	BB	BB	BB	AA	BB	AA	BB	AA	AA	BB	AA	AA	AA	BB	AA
7924712|F|0--17:T>C_5A	5A	91.4495	AA	AA	BB	BB	BB	AA	AA	AA	AA	AA	AA	AA	AA	AA	BB	AA	AA	AA	BB	AA	AA	BB	BB	BB	AA	AA	AA	BB	BB	BB	BB	AA	BB	BB	BB	AA	BB	AA	BB	AA	AA	BB	BB	AA	AA	BB	AA
4404320|F|0--38:A>G_5A	5A	92.1613	AA	AA	BB	BB	BB	AA	BB	AA	AA	AA	AA	AA	AA	AA	BB	AA	AA	AA	BB	AA	AA	BB	BB	BB	AA	AA	AA	BB	BB	BB	BB	AA	BB	BB	BB	AA	BB	AA	-	AA	AA	BB	BB	AA	AA	BB	AA
988844|F|0--63:T>G_5A	5A	94.9928	AA	AA	BB	BB	BB	AA	BB	AA	AA	AA	BB	AA	BB	AA	BB	AA	AA	AA	BB	AA	AA	BB	BB	AA	AA	AA	AA	BB	BB	BB	BB	AA	BB	BB	BB	AA	BB	AA	BB	AA	AA	BB	BB	AA	AA	BB	AA
2279045|F|0--14:C>G_5A	5A	95.1269	AA	AA	BB	BB	BB	AA	BB	AA	AA	AA	BB	AA	BB	AA	BB	AA	AA	AA	BB	AA	AA	BB	BB	AA	AA	AA	AA	BB	BB	BB	BB	AA	BB	BB	BB	AA	BB	AA	BB	AA	AA	BB	BB	AA	AA	BB	AA
1157204|F|0--51:G>A_5A	5A	96.22	AA	AA	BB	BB	BB	AA	BB	AA	AA	AA	BB	AA	BB	AA	BB	AA	AA	AA	AA	AA	AA	BB	BB	AA	AA	AA	AA	BB	BB	BB	BB	AA	BB	BB	BB	AA	BB	AA	BB	AA	AA	BB	BB	AA	AA	BB	AA
1205866|F|0--13:C>T_5A	5A	99.4987	AA	AA	BB	BB	BB	AA	BB	AA	AA	AA	BB	AA	BB	AA	BB	AA	AA	AA	AA	AA	AA	BB	AA	BB	AA	AA	AA	BB	BB	BB	BB	AA	BB	BB	BB	AA	BB	AA	BB	AA	AA	BB	BB	AA	AA	BB	AA
7341288|F|0--39:C>T_5A	5A	99.908	AA	AA	BB	BB	BB	AA	BB	AA	AA	AA	BB	AA	BB	AA	BB	AA	AA	AA	AA	AA	AA	BB	AA	BB	AA	AA	AA	BB	BB	BB	BB	AA	BB	BB	BB	AA	BB	AA	BB	AA	AA	BB	BB	AA	AA	BB	AA
4992473|F|0--29:T>C_5A	5A	100.177	AA	AA	BB	BB	BB	AA	BB	AA	AA	AA	BB	AA	BB	AA	BB	AA	AA	AA	AA	AA	AA	BB	AA	BB	AA	AA	AA	BB	BB	BB	BB	AA	BB	BB	BB	AA	BB	AA	BB	AA	AA	BB	BB	AA	BB	BB	AA
1118206|F|0--55:G>C_5A	5A	100.992	AA	AA	BB	BB	BB	AA	BB	AA	AA	AA	BB	AA	BB	AA	BB	AA	AA	AA	AA	AA	AA	BB	AA	BB	AA	AA	AA	BB	BB	BB	BB	AA	BB	BB	BB	AA	BB	AA	BB	AA	AA	BB	BB	AA	BB	BB	AA
5361537|F|0--49:C>T_5A	5A	101.261	AA	AA	BB	BB	BB	AA	BB	AA	AA	AA	BB	AA	BB	AA	BB	AA	AA	AA	AA	AA	AA	BB	AA	BB	AA	AA	AA	BB	BB	BB	BB	AA	BB	BB	BB	AA	BB	AA	BB	AA	AA	BB	BB	AA	BB	BB	AA
1102995|F|0--35:A>C_5A	5A	108.498	BB	AA	BB	BB	BB	AA	BB	AA	AA	AA	BB	AA	BB	AA	BB	AA	AA	BB	AA	AA	AA	BB	AA	AA	BB	BB	AA	BB	BB	BB	BB	AA	BB	BB	BB	AA	BB	AA	BB	AA	AA	BB	BB	AA	BB	BB	AA
999442|F|0--35:C>A_5A	5A	119.381	BB	AA	BB	BB	BB	AA	BB	AA	AA	BB	BB	AA	BB	AA	BB	AA	BB	BB	AA	AA	AA	AA	AA	AA	BB	BB	AA	BB	BB	BB	BB	AA	BB	BB	BB	BB	BB	AA	BB	AA	AA	BB	BB	AA	BB	AA	AA
2278321|F|0--53:G>T_5A	5A	119.538	BB	AA	BB	BB	BB	AA	BB	AA	AA	BB	BB	AA	BB	AA	BB	AA	BB	BB	AA	AA	AA	AA	AA	AA	BB	BB	AA	BB	BB	BB	BB	AA	BB	BB	BB	BB	BB	AA	-	AA	AA	BB	BB	AA	BB	AA	AA
3024523|F|0--6:C>G_5A	5A	119.923	BB	AA	BB	BB	BB	BB	BB	AA	AA	BB	BB	AA	BB	AA	BB	AA	BB	BB	AA	AA	AA	AA	AA	AA	BB	BB	AA	BB	BB	BB	BB	AA	BB	BB	BB	BB	BB	AA	BB	AA	AA	BB	BB	AA	BB	AA	AA
1083587|F|0--10:G>A_5A	5A	123.511	BB	AA	BB	BB	BB	BB	BB	AA	AA	BB	AA	AA	BB	AA	BB	AA	BB	BB	AA	AA	AA	AA	AA	AA	BB	BB	AA	BB	BB	BB	BB	AA	BB	BB	BB	BB	BB	AA	BB	AA	AA	BB	AA	AA	AA	AA	AA
3027901|F|0--33:G>T_5A	5A	124.051	BB	AA	BB	BB	BB	BB	BB	AA	AA	BB	AA	AA	BB	AA	AA	AA	BB	BB	AA	AA	AA	AA	AA	AA	BB	BB	AA	BB	BB	BB	BB	AA	BB	BB	BB	BB	BB	AA	BB	AA	AA	BB	AA	AA	AA	AA	AA
2276149|F|0--63:G>C_5A	5A	125.997	BB	AA	BB	BB	BB	BB	BB	AA	AA	BB	AA	AA	BB	AA	AA	AA	AA	BB	AA	AA	AA	AA	AA	AA	BB	BB	AA	BB	BB	BB	BB	AA	BB	BB	BB	BB	BB	AA	BB	BB	AA	BB	AA	AA	AA	AA	AA
1115634|F|0--42:T>G_5A	5A	126.266	BB	AA	BB	BB	BB	BB	BB	AA	AA	BB	AA	AA	BB	AA	AA	AA	AA	BB	AA	AA	AA	AA	AA	AA	BB	BB	AA	BB	BB	BB	BB	AA	BB	BB	AA	BB	BB	AA	BB	BB	AA	BB	AA	AA	AA	AA	AA
1115663|F|0--31:C>T_5A	5A	131.945	BB	BB	BB	BB	BB	BB	BB	AA	AA	BB	AA	BB	BB	AA	BB	AA	AA	BB	AA	AA	AA	AA	AA	AA	BB	BB	AA	BB	BB	BB	BB	AA	BB	BB	AA	BB	BB	AA	BB	BB	AA	BB	AA	AA	BB	AA	AA
12774926|F|0--35:T>A_5A	5A	132.079	BB	BB	BB	BB	BB	BB	BB	AA	AA	BB	AA	BB	BB	AA	BB	AA	AA	BB	AA	AA	AA	AA	AA	AA	BB	BB	AA	BB	BB	BB	BB	AA	BB	BB	AA	BB	BB	AA	BB	BB	AA	BB	AA	AA	BB	AA	AA
1091517|F|0--18:G>C_5A	5A	142.756	BB	BB	BB	BB	BB	BB	BB	AA	AA	BB	AA	BB	AA	AA	BB	AA	AA	BB	AA	AA	BB	AA	AA	AA	AA	BB	AA	AA	BB	AA	AA	AA	BB	BB	AA	BB	BB	AA	BB	BB	AA	BB	AA	AA	BB	AA	AA
1156906|F|0--11:G>T_5A	5A	142.89	BB	BB	BB	BB	BB	BB	BB	AA	AA	BB	AA	BB	AA	AA	BB	AA	AA	BB	AA	AA	BB	AA	AA	AA	AA	BB	AA	AA	BB	AA	AA	AA	BB	BB	AA	BB	BB	AA	BB	BB	AA	BB	AA	AA	BB	AA	AA
9722235|F|0--15:A>C_6A	6A	0	BB	AA	AA	BB	AA	BB	AA	AA	AA	BB	AA	AA	AA	AA	AA	AA	AA	BB	AA	AA	BB	AA	AA	BB	AA	AA	AA	BB	BB	AA	BB	BB	BB	AA	BB	AA	BB	BB	BB	AA	AA	AA	AA	AA	BB	BB	AA
1229292|F|0--28:C>T_6A	6A	0.40571	BB	AA	AA	BB	AA	BB	AA	AA	AA	BB	AA	AA	AA	AA	AA	AA	AA	BB	AA	AA	BB	AA	AA	BB	AA	AA	AA	-	BB	AA	BB	BB	BB	AA	-	AA	BB	BB	BB	AA	AA	AA	AA	AA	BB	BB	AA
3028610|F|0--15:C>G_6A	6A	0.40571	BB	AA	AA	BB	AA	BB	AA	AA	AA	BB	AA	AA	AA	AA	AA	AA	AA	BB	AA	AA	BB	AA	AA	BB	AA	AA	AA	BB	BB	AA	BB	BB	BB	AA	BB	AA	BB	BB	BB	AA	AA	AA	AA	AA	BB	BB	AA
3021930|F|0--24:T>G_6A	6A	2.26152	BB	AA	AA	AA	AA	BB	AA	AA	AA	BB	AA	AA	AA	-	AA	AA	BB	BB	AA	AA	BB	AA	BB	BB	AA	AA	AA	BB	BB	BB	BB	BB	BB	AA	BB	AA	BB	BB	BB	AA	AA	AA	AA	AA	BB	BB	AA
7334091|F|0--17:A>T_6A	6A	7.06225	BB	AA	AA	AA	AA	BB	AA	AA	AA	BB	AA	AA	AA	AA	AA	AA	BB	BB	AA	AA	AA	AA	BB	BB	AA	AA	AA	BB	BB	BB	BB	BB	AA	AA	BB	BB	BB	BB	BB	AA	AA	AA	AA	AA	BB	BB	AA
1095967|F|0--26:C>T_6A	6A	7.87754	BB	AA	AA	AA	AA	BB	AA	AA	AA	BB	AA	AA	AA	AA	AA	AA	BB	BB	AA	AA	AA	AA	BB	BB	AA	AA	AA	BB	BB	BB	BB	BB	AA	AA	BB	BB	BB	BB	BB	AA	AA	AA	AA	AA	BB	BB	AA
998744|F|0--8:T>C_6A	6A	19.6009	BB	AA	AA	AA	AA	AA	BB	AA	AA	BB	AA	AA	AA	BB	AA	AA	BB	AA	AA	AA	BB	AA	BB	AA	AA	AA	AA	AA	BB	BB	AA	AA	AA	AA	BB	BB	BB	BB	BB	BB	AA	AA	BB	AA	AA	BB	BB
2259523|F|0--37:C>T_6A	6A	19.8697	BB	AA	AA	AA	AA	AA	BB	AA	AA	BB	AA	AA	AA	BB	AA	AA	BB	AA	AA	AA	BB	AA	BB	AA	AA	AA	AA	AA	BB	BB	AA	AA	AA	AA	BB	BB	BB	BB	BB	BB	AA	AA	BB	BB	AA	BB	BB
992407|F|0--44:A>G_6A	6A	20.6782	BB	AA	AA	AA	AA	AA	BB	AA	AA	BB	AA	AA	AA	BB	AA	AA	BB	AA	AA	AA	BB	AA	BB	AA	AA	AA	AA	AA	BB	BB	AA	AA	AA	AA	BB	BB	BB	BB	BB	BB	AA	AA	BB	BB	AA	BB	BB
4541856|F|0--21:C>T_6A	6A	20.8191	BB	AA	AA	AA	AA	AA	BB	AA	AA	BB	AA	AA	AA	BB	AA	AA	BB	AA	AA	AA	BB	AA	BB	AA	AA	AA	AA	AA	BB	BB	AA	AA	AA	AA	BB	BB	BB	BB	BB	BB	AA	AA	BB	BB	AA	BB	BB
1252665|F|0--34:T>A_6A	6A	21.9569	BB	AA	AA	AA	AA	AA	BB	AA	AA	BB	AA	AA	AA	BB	AA	AA	BB	AA	AA	AA	BB	AA	BB	AA	AA	AA	AA	-	BB	BB	AA	AA	AA	AA	BB	BB	BB	BB	BB	BB	AA	AA	BB	BB	AA	BB	BB
3021361|F|0--10:C>T_6A	6A	25.8934	BB	AA	AA	AA	AA	AA	AA	AA	AA	BB	AA	AA	AA	BB	AA	BB	BB	AA	AA	AA	BB	AA	BB	AA	AA	AA	BB	AA	BB	BB	AA	AA	AA	AA	BB	BB	BB	BB	BB	BB	AA	AA	BB	BB	AA	BB	BB
1063445|F|0--67:A>G_6A	6A	49.4096	BB	AA	AA	BB	BB	BB	BB	AA	AA	AA	AA	AA	BB	BB	AA	BB	AA	AA	AA	BB	BB	BB	BB	BB	AA	AA	BB	AA	BB	BB	AA	AA	AA	AA	AA	BB	AA	BB	BB	BB	AA	AA	BB	BB	BB	AA	BB
7923973|F|0--35:A>C_6A	6A	53.6225	AA	AA	AA	BB	BB	BB	BB	AA	AA	AA	AA	AA	BB	BB	AA	BB	AA	AA	AA	BB	BB	BB	BB	BB	AA	AA	BB	AA	BB	BB	AA	AA	AA	AA	AA	BB	AA	BB	BB	BB	AA	AA	BB	BB	BB	AA	BB
3222505|F|0--31:C>G_6A	6A	55.1381	AA	BB	BB	BB	BB	BB	BB	AA	AA	AA	AA	AA	BB	BB	AA	BB	AA	AA	AA	BB	BB	BB	BB	BB	AA	AA	BB	AA	BB	BB	AA	AA	AA	AA	AA	BB	AA	BB	BB	BB	AA	AA	BB	BB	BB	AA	BB
3064745|F|0--30:C>G_6A	6A	55.9534	AA	BB	BB	BB	BB	BB	BB	AA	AA	AA	AA	AA	BB	BB	AA	BB	AA	AA	AA	BB	BB	BB	BB	BB	AA	AA	AA	AA	BB	BB	AA	AA	AA	AA	AA	BB	AA	BB	BB	BB	AA	AA	BB	BB	BB	AA	BB
1056222|F|0--29:G>A_6A	6A	59.8517	AA	BB	BB	BB	BB	BB	BB	AA	AA	AA	AA	AA	BB	BB	BB	BB	AA	AA	AA	BB	AA	BB	BB	BB	AA	AA	AA	AA	BB	BB	AA	AA	AA	AA	AA	BB	AA	BB	BB	BB	AA	AA	BB	BB	BB	AA	BB
1765417|F|0--5:G>T_6A	6A	60.3923	AA	BB	BB	BB	BB	BB	BB	AA	AA	AA	AA	AA	BB	BB	BB	BB	AA	AA	AA	BB	AA	BB	BB	BB	AA	AA	AA	AA	BB	BB	AA	AA	AA	AA	AA	BB	AA	BB	BB	BB	AA	AA	BB	BB	BB	AA	BB
3027755|F|0--34:A>G_6A	6A	60.5263	AA	BB	BB	BB	BB	BB	BB	AA	AA	AA	AA	AA	BB	BB	BB	BB	AA	AA	AA	BB	AA	BB	BB	BB	AA	AA	AA	AA	BB	BB	AA	AA	AA	AA	AA	BB	AA	BB	BB	BB	AA	AA	BB	BB	BB	AA	BB
1860108|F|0--13:T>C_6A	6A	60.7952	AA	BB	BB	BB	BB	BB	BB	AA	AA	AA	AA	AA	BB	BB	BB	BB	AA	AA	AA	BB	AA	BB	BB	BB	AA	AA	AA	AA	BB	BB	AA	AA	AA	AA	AA	BB	AA	BB	BB	BB	AA	AA	BB	BB	BB	AA	BB
1090761|F|0--11:G>C_6A	6A	60.9292	AA	BB	BB	BB	BB	BB	BB	AA	AA	AA	AA	AA	BB	BB	BB	BB	AA	AA	AA	BB	AA	BB	BB	BB	AA	AA	AA	AA	BB	BB	AA	AA	AA	AA	AA	BB	AA	BB	BB	BB	AA	AA	BB	BB	BB	AA	BB
12780029|F|0--42:T>G_6A	6A	61.6068	AA	BB	BB	BB	BB	BB	BB	AA	AA	AA	AA	AA	BB	BB	BB	BB	AA	AA	AA	BB	AA	BB	BB	BB	AA	AA	AA	AA	BB	BB	AA	AA	AA	AA	AA	BB	AA	BB	BB	BB	AA	AA	BB	BB	BB	AA	BB
1101260|F|0--16:A>C_6A	6A	61.7408	AA	BB	BB	BB	BB	BB	BB	AA	AA	AA	AA	AA	BB	BB	BB	BB	AA	AA	AA	BB	AA	BB	BB	BB	AA	AA	AA	AA	BB	BB	AA	AA	AA	AA	AA	BB	AA	BB	BB	BB	AA	AA	BB	BB	BB	AA	BB
3940326|F|0--17:T>C_6A	6A	62.0096	AA	BB	BB	BB	BB	BB	BB	AA	AA	AA	AA	AA	BB	BB	BB	BB	AA	AA	AA	BB	AA	BB	BB	BB	AA	AA	AA	AA	BB	BB	AA	AA	AA	AA	AA	BB	AA	BB	BB	BB	AA	AA	BB	BB	BB	AA	BB
12774517|F|0--30:C>G_6A	6A	62.1437	AA	BB	BB	BB	BB	BB	BB	AA	AA	AA	AA	AA	BB	AA	BB	BB	AA	AA	AA	BB	AA	BB	BB	BB	AA	AA	AA	AA	BB	BB	AA	AA	AA	AA	AA	BB	AA	BB	BB	BB	AA	AA	BB	BB	BB	AA	BB
1107875|F|0--22:T>C_6A	6A	62.8212	AA	BB	BB	BB	BB	BB	BB	AA	AA	AA	AA	AA	BB	AA	BB	BB	AA	AA	AA	BB	AA	BB	BB	BB	AA	AA	AA	AA	BB	BB	AA	AA	-	-	AA	BB	AA	BB	BB	BB	AA	AA	BB	BB	BB	AA	BB
1226712|F|0--58:G>A_6A	6A	63.4988	AA	BB	BB	BB	BB	BB	BB	AA	AA	AA	AA	AA	BB	AA	BB	BB	AA	AA	AA	BB	AA	BB	BB	BB	AA	AA	AA	AA	BB	BB	AA	AA	AA	AA	AA	BB	AA	BB	BB	BB	AA	AA	BB	BB	BB	AA	BB
1075947|F|0--17:G>C_6A	6A	69.5157	AA	BB	BB	BB	BB	BB	AA	AA	BB	AA	AA	AA	BB	AA	BB	BB	AA	AA	BB	BB	AA	BB	BB	BB	BB	AA	BB	AA	BB	BB	AA	AA	AA	AA	AA	BB	AA	BB	AA	AA	BB	AA	BB	BB	AA	BB	BB
2255809|F|0--35:C>T_6A	6A	69.7845	AA	BB	BB	BB	BB	BB	AA	AA	BB	AA	AA	AA	BB	AA	BB	BB	AA	AA	BB	BB	AA	BB	BB	BB	BB	AA	BB	AA	BB	BB	AA	AA	AA	AA	AA	BB	AA	BB	AA	AA	BB	AA	BB	BB	AA	BB	BB
999810|F|0--9:A>G_6A	6A	73.8396	AA	AA	BB	BB	BB	BB	AA	BB	BB	AA	AA	AA	BB	AA	BB	BB	AA	AA	BB	AA	AA	BB	BB	BB	BB	AA	BB	BB	BB	BB	AA	AA	AA	AA	AA	BB	AA	BB	AA	AA	BB	AA	BB	BB	BB	BB	BB
2280026|F|0--12:A>G_6A	6A	74.9254	AA	AA	BB	BB	BB	BB	AA	BB	BB	AA	AA	AA	BB	AA	BB	BB	AA	AA	BB	AA	AA	BB	BB	BB	BB	AA	BB	BB	BB	BB	AA	AA	AA	AA	AA	BB	AA	BB	AA	AA	BB	AA	BB	BB	BB	BB	BB
1018852|F|0--44:C>T_6A	6A	75.2033	AA	AA	BB	BB	BB	BB	AA	BB	BB	AA	AA	AA	BB	AA	BB	BB	AA	AA	BB	AA	AA	BB	BB	BB	BB	AA	BB	BB	BB	BB	AA	AA	AA	AA	AA	BB	AA	BB	AA	AA	BB	AA	BB	BB	BB	BB	BB
1142258|F|0--56:A>G_6A	6A	75.6086	AA	AA	BB	BB	BB	BB	AA	BB	BB	AA	AA	AA	BB	AA	BB	BB	AA	AA	BB	AA	AA	BB	BB	BB	BB	AA	BB	BB	BB	BB	BB	AA	AA	AA	AA	BB	AA	BB	AA	AA	BB	AA	BB	BB	BB	BB	BB
1004917|F|0--56:C>G_6A	6A	77.9923	AA	AA	BB	BB	BB	BB	AA	BB	BB	AA	AA	AA	BB	AA	BB	BB	AA	AA	AA	AA	BB	BB	BB	BB	BB	AA	BB	BB	BB	BB	BB	AA	AA	AA	AA	BB	AA	BB	AA	AA	BB	AA	BB	BB	BB	BB	BB
21699548|F|0--34:A>G_6A	6A	78.3967	AA	AA	BB	BB	BB	BB	AA	BB	BB	AA	AA	AA	BB	AA	BB	BB	AA	AA	AA	AA	BB	BB	BB	BB	BB	AA	BB	BB	BB	BB	BB	AA	AA	AA	AA	BB	AA	BB	AA	AA	BB	AA	BB	BB	BB	BB	BB
1081127|F|0--60:G>C_6A	6A	80.6328	AA	AA	BB	BB	AA	BB	AA	BB	BB	AA	AA	AA	BB	AA	BB	BB	AA	AA	AA	AA	BB	BB	BB	BB	BB	AA	BB	BB	BB	BB	BB	AA	AA	AA	AA	BB	AA	AA	AA	AA	BB	AA	BB	BB	BB	BB	BB
3025720|F|0--34:C>A_6A	6A	84.8456	AA	AA	BB	BB	AA	BB	AA	BB	BB	AA	AA	AA	BB	AA	BB	AA	AA	AA	BB	AA	BB	BB	AA	BB	AA	AA	BB	BB	BB	BB	BB	AA	AA	AA	AA	BB	AA	AA	AA	AA	BB	AA	BB	AA	BB	BB	BB
2258509|F|0--58:A>G_6A	6A	87.8236	AA	AA	BB	BB	AA	BB	AA	BB	BB	AA	AA	AA	AA	BB	BB	BB	AA	AA	BB	AA	BB	BB	AA	BB	AA	BB	AA	BB	BB	BB	BB	AA	AA	AA	AA	BB	AA	AA	AA	AA	BB	AA	BB	AA	BB	BB	BB
1207457|F|0--6:A>C_6A	6A	89.914	AA	AA	BB	BB	AA	BB	AA	BB	BB	AA	AA	AA	AA	BB	BB	BB	AA	AA	BB	AA	BB	BB	AA	BB	AA	BB	AA	BB	BB	BB	BB	AA	BB	AA	AA	BB	AA	AA	AA	AA	BB	AA	BB	AA	BB	BB	BB
1863503|F|0--42:A>G_6A	6A	90.1828	AA	AA	BB	BB	AA	BB	AA	BB	BB	AA	AA	AA	AA	BB	BB	BB	AA	AA	BB	AA	BB	BB	AA	BB	AA	BB	AA	BB	BB	BB	BB	AA	BB	AA	AA	BB	AA	AA	AA	AA	BB	AA	BB	AA	BB	BB	BB
5579735|F|0--23:C>G_6A	6A	91.6988	AA	AA	BB	BB	AA	BB	AA	BB	BB	AA	AA	AA	AA	BB	BB	BB	AA	AA	BB	AA	BB	BB	AA	BB	AA	BB	AA	BB	BB	BB	BB	AA	BB	BB	AA	BB	AA	AA	AA	AA	BB	AA	BB	AA	BB	BB	BB
1110745|F|0--51:A>G_6A	6A	92.1035	AA	AA	BB	BB	AA	BB	AA	BB	BB	AA	AA	AA	AA	BB	BB	BB	AA	AA	BB	AA	BB	BB	AA	BB	AA	BB	AA	BB	BB	BB	BB	AA	BB	BB	AA	BB	AA	AA	AA	AA	BB	AA	BB	AA	BB	BB	BB
4010048|F|0--34:G>C_6A	6A	92.5086	AA	AA	BB	BB	AA	BB	AA	BB	BB	AA	AA	AA	AA	BB	BB	BB	AA	AA	BB	AA	BB	BB	AA	BB	AA	BB	AA	BB	BB	BB	BB	AA	BB	BB	AA	BB	AA	AA	AA	AA	BB	AA	BB	AA	BB	BB	BB
2247153|F|0--43:C>A_6A	6A	103.598	AA	AA	AA	AA	AA	AA	AA	BB	BB	AA	AA	BB	AA	BB	BB	BB	AA	BB	BB	AA	BB	BB	AA	BB	AA	AA	BB	BB	BB	BB	BB	BB	BB	BB	AA	BB	AA	AA	AA	AA	AA	AA	BB	BB	BB	BB	AA
1124192|F|0--23:T>G_6A	6A	103.732	AA	AA	AA	AA	AA	AA	AA	BB	BB	AA	AA	BB	AA	BB	BB	BB	AA	BB	BB	AA	BB	BB	AA	BB	AA	AA	BB	BB	BB	BB	BB	BB	BB	BB	AA	BB	AA	AA	AA	AA	AA	AA	BB	BB	BB	BB	AA
995309|F|0--55:G>C_7A	7A	0	BB	BB	BB	BB	BB	BB	BB	AA	BB	AA	BB	AA	BB	AA	BB	BB	AA	BB	AA	BB	AA	AA	AA	BB	AA	BB	AA	AA	AA	BB	AA	BB	BB	BB	AA	BB	AA	AA	BB	AA	BB	AA	AA	AA	AA	AA	AA
7920344|F|0--66:A>G_7A	7A	0	BB	BB	BB	BB	BB	BB	BB	AA	BB	AA	BB	AA	BB	AA	BB	BB	AA	BB	AA	BB	AA	AA	AA	BB	AA	BB	AA	AA	AA	BB	AA	BB	BB	BB	AA	BB	AA	AA	BB	AA	BB	AA	AA	AA	AA	AA	AA
1184135|F|0--12:T>C_7A	7A	0	BB	BB	BB	BB	BB	BB	BB	AA	BB	AA	BB	AA	BB	AA	BB	BB	AA	BB	AA	BB	AA	AA	AA	BB	AA	BB	AA	AA	AA	BB	AA	BB	BB	BB	AA	BB	AA	AA	BB	AA	BB	AA	AA	AA	AA	AA	AA
4010137|F|0--29:T>C_7A	7A	0	BB	BB	BB	BB	BB	BB	BB	AA	BB	AA	BB	AA	BB	AA	BB	BB	AA	BB	AA	BB	AA	AA	AA	BB	AA	BB	AA	AA	AA	BB	AA	BB	BB	BB	AA	BB	AA	AA	BB	AA	BB	AA	AA	AA	AA	AA	AA
5370115|F|0--23:G>C_7A	7A	0	BB	BB	BB	BB	BB	BB	BB	AA	BB	AA	BB	AA	BB	AA	BB	BB	AA	BB	AA	BB	AA	AA	AA	BB	AA	BB	AA	AA	AA	BB	AA	BB	BB	BB	AA	BB	-	AA	BB	AA	BB	AA	AA	AA	-	AA	-
4993839|F|0--30:C>A_7A	7A	0.134622	BB	BB	BB	BB	BB	BB	BB	AA	BB	AA	BB	AA	BB	AA	BB	BB	AA	BB	AA	BB	AA	AA	AA	BB	AA	BB	AA	AA	AA	BB	AA	BB	BB	BB	AA	BB	AA	AA	BB	AA	BB	AA	AA	AA	AA	AA	AA
1238980|F|0--22:T>G_7A	7A	20.4413	BB	BB	BB	BB	BB	AA	BB	BB	AA	AA	BB	AA	BB	AA	BB	BB	AA	BB	AA	BB	AA	AA	AA	AA	AA	AA	AA	BB	AA	BB	BB	BB	BB	AA	AA	BB	BB	AA	BB	AA	BB	BB	AA	AA	AA	BB	BB
1127215|F|0--20:G>A_7A	7A	20.5754	BB	BB	BB	BB	BB	AA	BB	BB	AA	AA	BB	AA	BB	AA	BB	BB	AA	BB	AA	BB	AA	AA	AA	AA	AA	AA	AA	BB	AA	BB	BB	BB	BB	AA	AA	BB	BB	AA	BB	AA	BB	BB	AA	AA	AA	BB	BB
4993546|F|0--5:T>C_7A	7A	20.8443	BB	BB	BB	BB	BB	AA	BB	BB	AA	AA	BB	AA	BB	AA	BB	BB	AA	BB	AA	BB	AA	AA	AA	-	AA	AA	AA	BB	AA	BB	BB	BB	BB	AA	AA	BB	BB	AA	BB	AA	BB	BB	AA	-	-	BB	BB
4992963|F|0--47:T>G_7A	7A	20.8443	BB	BB	BB	BB	BB	AA	BB	BB	AA	AA	BB	AA	BB	AA	BB	BB	AA	BB	AA	BB	AA	AA	AA	AA	AA	AA	AA	BB	AA	BB	BB	BB	BB	AA	AA	BB	BB	AA	BB	AA	BB	BB	AA	AA	AA	BB	BB
3064495|F|0--37:C>T_7A	7A	39.4059	BB	AA	AA	BB	AA	AA	BB	BB	AA	AA	BB	AA	BB	BB	BB	BB	AA	BB	BB	BB	AA	BB	BB	AA	BB	AA	AA	BB	BB	BB	BB	AA	BB	AA	BB	BB	BB	AA	BB	BB	BB	BB	BB	AA	BB	AA	BB
1050199|F|0--11:T>C_7A	7A	40.3597	BB	AA	AA	BB	AA	AA	BB	BB	AA	AA	BB	AA	BB	BB	BB	BB	AA	BB	BB	BB	AA	BB	BB	AA	BB	AA	AA	BB	BB	BB	BB	AA	BB	AA	BB	BB	BB	AA	BB	BB	BB	BB	BB	AA	BB	AA	BB
1104396|F|0--41:G>A_7A	7A	40.3597	BB	AA	AA	BB	AA	AA	BB	BB	AA	AA	BB	AA	BB	BB	BB	BB	AA	BB	BB	BB	AA	BB	BB	AA	BB	AA	AA	BB	BB	BB	BB	AA	BB	AA	BB	BB	BB	AA	BB	BB	BB	BB	BB	AA	BB	AA	BB
3570138|F|0--36:T>C_7A	7A	40.764	BB	AA	AA	BB	AA	AA	BB	BB	AA	AA	BB	AA	BB	BB	BB	BB	AA	BB	BB	BB	AA	BB	BB	AA	BB	AA	AA	BB	BB	BB	BB	AA	BB	AA	BB	BB	BB	AA	BB	BB	BB	BB	BB	AA	BB	AA	BB
1126522|F|0--20:T>G_7A	7A	43.1468	BB	AA	AA	BB	AA	AA	BB	BB	AA	AA	BB	AA	BB	BB	BB	BB	BB	BB	BB	BB	AA	BB	BB	AA	BB	AA	AA	BB	BB	BB	BB	AA	BB	AA	BB	BB	BB	AA	BB	BB	BB	BB	BB	AA	BB	AA	BB
1205216|F|0--23:T>G_7A	7A	45.677	BB	AA	AA	BB	AA	AA	BB	AA	AA	AA	BB	AA	BB	BB	BB	BB	BB	BB	BB	BB	AA	BB	BB	AA	BB	AA	AA	BB	BB	BB	AA	AA	BB	AA	BB	BB	BB	AA	BB	BB	BB	BB	BB	AA	BB	AA	BB
1128523|F|0--10:C>T_7A	7A	46.4923	BB	AA	AA	BB	AA	AA	BB	AA	AA	AA	BB	AA	BB	BB	BB	BB	BB	BB	BB	BB	AA	BB	BB	BB	BB	AA	AA	BB	BB	BB	AA	AA	BB	AA	BB	BB	BB	AA	BB	BB	BB	BB	BB	AA	BB	AA	BB
1092847|F|0--8:C>A_7A	7A	47.5854	BB	AA	AA	BB	AA	AA	BB	AA	AA	AA	BB	AA	BB	BB	BB	BB	BB	BB	BB	BB	AA	BB	AA	BB	BB	AA	AA	BB	BB	BB	AA	AA	BB	AA	BB	BB	BB	AA	BB	BB	BB	BB	BB	AA	BB	AA	BB
1049908|F|0--28:C>T_7A	7A	47.5854	BB	AA	AA	BB	AA	AA	BB	AA	AA	AA	BB	AA	BB	BB	BB	BB	BB	BB	BB	BB	AA	BB	AA	BB	BB	AA	AA	BB	BB	BB	AA	AA	BB	AA	BB	BB	BB	AA	BB	BB	BB	BB	BB	AA	BB	AA	BB
979953|F|0--66:A>T_7A	7A	47.7198	BB	AA	AA	BB	AA	AA	BB	AA	AA	AA	BB	AA	BB	BB	BB	BB	BB	BB	BB	BB	AA	BB	AA	BB	BB	AA	AA	BB	BB	BB	AA	AA	BB	AA	BB	BB	BB	AA	BB	BB	BB	BB	BB	AA	BB	AA	BB
2279521|F|0--50:C>G_7A	7A	47.7198	BB	AA	AA	BB	AA	AA	BB	AA	AA	AA	BB	AA	BB	BB	BB	BB	BB	BB	BB	BB	AA	BB	AA	BB	BB	AA	AA	BB	BB	BB	AA	AA	BB	AA	BB	BB	BB	AA	BB	BB	BB	BB	BB	AA	BB	AA	BB
1011469|F|0--41:C>G_7A	7A	47.7198	BB	AA	AA	BB	AA	AA	BB	AA	AA	AA	BB	AA	BB	BB	BB	BB	BB	BB	BB	BB	AA	BB	AA	BB	-	AA	AA	BB	BB	BB	AA	AA	BB	AA	BB	BB	BB	AA	BB	BB	BB	BB	BB	AA	BB	AA	BB
1112653|F|0--20:A>G_7A	7A	51.9322	BB	AA	AA	BB	AA	AA	BB	AA	AA	AA	AA	AA	BB	AA	BB	BB	BB	BB	BB	BB	AA	BB	AA	AA	BB	AA	AA	BB	-	BB	AA	AA	BB	AA	BB	BB	BB	AA	BB	BB	BB	BB	BB	AA	BB	AA	BB
977571|F|0--52:G>C_7A	7A	52.6099	BB	AA	AA	BB	AA	AA	BB	AA	AA	AA	AA	AA	BB	AA	BB	BB	BB	BB	BB	BB	AA	BB	AA	AA	BB	AA	AA	BB	BB	BB	AA	AA	BB	AA	BB	BB	BB	AA	BB	BB	BB	BB	BB	AA	BB	AA	BB
4009643|F|0--31:T>G_7A	7A	52.7441	BB	AA	AA	BB	AA	AA	BB	AA	AA	AA	AA	AA	BB	AA	BB	BB	BB	BB	AA	BB	AA	BB	AA	AA	BB	AA	AA	BB	BB	BB	AA	AA	BB	AA	BB	BB	BB	AA	BB	BB	BB	BB	BB	AA	BB	AA	BB
1110301|F|0--35:G>C_7A	7A	56.957	BB	AA	AA	BB	AA	AA	BB	AA	AA	BB	AA	AA	BB	AA	BB	BB	BB	BB	AA	AA	AA	BB	AA	AA	BB	AA	BB	BB	BB	BB	AA	AA	BB	AA	BB	BB	BB	AA	BB	BB	BB	BB	BB	AA	BB	AA	BB
4991717|F|0--38:G>T_7A	7A	65.2887	BB	AA	AA	BB	AA	AA	BB	AA	AA	BB	AA	AA	BB	AA	BB	AA	AA	BB	AA	AA	AA	BB	AA	AA	BB	BB	BB	BB	BB	BB	AA	AA	AA	BB	BB	BB	BB	AA	BB	BB	BB	BB	BB	AA	BB	AA	BB
3028801|F|0--36:C>T_7A	7A	65.4228	BB	AA	AA	BB	AA	AA	BB	AA	AA	BB	AA	AA	BB	AA	BB	AA	AA	BB	AA	AA	AA	BB	AA	AA	BB	BB	BB	BB	BB	BB	AA	AA	AA	BB	BB	BB	BB	AA	BB	BB	BB	BB	BB	AA	BB	AA	BB
5579516|F|0--10:G>A_7A	7A	68.2506	BB	AA	BB	BB	AA	AA	BB	AA	AA	BB	AA	AA	BB	AA	BB	AA	AA	BB	AA	AA	AA	BB	AA	AA	BB	AA	BB	BB	BB	BB	AA	AA	AA	BB	BB	AA	BB	AA	BB	BB	BB	AA	BB	AA	BB	AA	BB
2255839|F|0--20:C>T_7A	7A	68.5194	BB	AA	BB	BB	AA	AA	BB	AA	AA	BB	AA	AA	BB	AA	BB	AA	AA	BB	AA	AA	AA	BB	AA	AA	BB	AA	BB	BB	BB	BB	AA	AA	AA	BB	BB	AA	BB	AA	BB	BB	BB	AA	BB	AA	BB	AA	BB
1101392|F|0--35:A>T_7A	7A	68.6545	BB	AA	BB	BB	AA	AA	BB	AA	AA	BB	AA	AA	BB	AA	BB	AA	AA	BB	AA	AA	AA	BB	AA	AA	BB	AA	BB	BB	BB	BB	AA	AA	AA	BB	BB	AA	BB	AA	BB	BB	BB	AA	BB	AA	BB	AA	BB
979931|F|0--65:T>G_7A	7A	70.1712	BB	AA	BB	AA	AA	AA	BB	AA	AA	BB	AA	AA	BB	AA	BB	AA	AA	BB	AA	AA	AA	BB	AA	AA	BB	AA	BB	BB	BB	BB	AA	AA	AA	BB	BB	AA	BB	AA	BB	BB	BB	AA	BB	AA	BB	AA	BB
1219587|F|0--65:G>C_7A	7A	71.5439	BB	AA	BB	AA	BB	AA	BB	AA	AA	BB	AA	AA	BB	AA	BB	AA	AA	BB	AA	AA	AA	BB	AA	AA	BB	AA	BB	BB	BB	BB	AA	AA	AA	BB	BB	AA	BB	AA	BB	BB	BB	AA	BB	AA	BB	AA	BB
5581321|F|0--9:T>C_7A	7A	71.6792	BB	AA	BB	AA	BB	AA	BB	AA	AA	BB	AA	AA	BB	AA	BB	AA	AA	BB	AA	AA	AA	BB	AA	AA	BB	AA	BB	BB	BB	BB	AA	AA	AA	BB	BB	AA	BB	AA	BB	BB	BB	AA	BB	AA	BB	AA	BB
2255903|F|0--65:A>G_7A	7A	72.4945	BB	AA	BB	AA	BB	AA	BB	AA	AA	BB	AA	AA	BB	AA	BB	AA	AA	BB	AA	AA	AA	BB	AA	AA	BB	AA	BB	BB	BB	BB	AA	AA	AA	BB	BB	AA	BB	AA	BB	BB	BB	AA	BB	AA	BB	AA	BB
7351561|F|0--26:T>A_7A	7A	72.6285	BB	AA	BB	AA	BB	AA	BB	AA	AA	BB	AA	AA	BB	AA	BB	AA	AA	BB	AA	AA	AA	BB	AA	AA	BB	AA	BB	BB	BB	BB	AA	AA	AA	BB	BB	AA	BB	AA	BB	BB	BB	AA	BB	AA	BB	AA	BB
999207|F|0--10:C>T_7A	7A	72.7634	BB	AA	BB	AA	BB	AA	BB	AA	AA	BB	AA	AA	BB	AA	BB	AA	AA	BB	AA	AA	AA	BB	AA	AA	BB	AA	BB	-	BB	BB	AA	AA	AA	BB	BB	AA	BB	AA	BB	BB	BB	AA	BB	AA	BB	AA	BB
5339937|F|0--14:C>T_7A	7A	72.7634	BB	AA	BB	AA	BB	AA	BB	AA	AA	BB	AA	AA	BB	AA	BB	AA	AA	BB	AA	AA	AA	BB	AA	AA	BB	-	BB	BB	BB	BB	AA	AA	AA	BB	BB	AA	BB	AA	BB	BB	BB	AA	BB	AA	BB	AA	BB
1277717|F|0--57:G>C_7A	7A	73.3049	BB	AA	BB	AA	BB	AA	BB	AA	AA	BB	AA	AA	BB	AA	BB	AA	AA	BB	AA	AA	AA	BB	AA	AA	BB	AA	BB	BB	BB	BB	AA	AA	AA	BB	BB	AA	BB	AA	BB	BB	BB	AA	BB	AA	BB	AA	AA
986626|F|0--15:G>T_7A	7A	73.4389	BB	AA	BB	AA	BB	AA	BB	AA	AA	BB	AA	AA	BB	AA	BB	AA	AA	BB	AA	AA	AA	BB	AA	AA	BB	AA	BB	BB	BB	BB	AA	AA	AA	BB	BB	AA	BB	AA	BB	BB	BB	AA	BB	AA	BB	AA	AA
1151957|F|0--24:T>G_7A	7A	73.573	BB	AA	BB	AA	BB	AA	BB	AA	AA	BB	AA	AA	BB	AA	BB	AA	AA	BB	AA	AA	AA	BB	AA	AA	BB	AA	BB	BB	BB	BB	AA	AA	AA	BB	BB	AA	BB	AA	BB	BB	BB	AA	BB	AA	BB	AA	AA
1064152|F|0--35:G>C_7A	7A	74.8061	BB	AA	BB	AA	BB	AA	BB	AA	AA	BB	AA	AA	BB	AA	BB	AA	AA	BB	AA	AA	AA	BB	AA	AA	BB	AA	BB	BB	BB	BB	AA	AA	AA	BB	BB	AA	BB	AA	BB	AA	BB	AA	BB	AA	BB	AA	AA
982050|F|0--16:C>A_7A	7A	74.8061	BB	AA	BB	AA	BB	AA	BB	AA	AA	BB	AA	AA	BB	AA	BB	AA	AA	BB	AA	AA	AA	BB	AA	AA	BB	AA	BB	BB	BB	BB	AA	AA	AA	BB	BB	AA	BB	AA	BB	AA	BB	AA	BB	AA	BB	AA	AA
3064713|F|0--13:G>T_7A	7A	76.1801	BB	AA	BB	AA	BB	AA	BB	AA	AA	BB	AA	AA	BB	AA	AA	AA	AA	BB	AA	AA	AA	BB	AA	AA	BB	AA	BB	BB	AA	BB	AA	AA	AA	BB	BB	AA	BB	BB	BB	AA	BB	AA	BB	AA	BB	AA	AA
3027721|F|0--30:C>G_7A	7A	76.9953	BB	AA	BB	AA	BB	AA	BB	AA	BB	BB	AA	AA	BB	AA	AA	AA	AA	BB	AA	AA	AA	BB	AA	AA	BB	AA	BB	BB	AA	BB	AA	AA	AA	BB	BB	AA	BB	BB	BB	AA	BB	AA	BB	AA	BB	AA	AA
2278114|F|0--66:G>A_7A	7A	79.3107	BB	AA	BB	AA	BB	AA	BB	BB	BB	BB	AA	AA	BB	AA	AA	AA	AA	BB	BB	AA	AA	BB	AA	AA	BB	AA	BB	BB	AA	AA	AA	AA	AA	BB	BB	AA	BB	BB	BB	AA	BB	BB	BB	AA	AA	AA	AA
2277193|F|0--50:A>G_7A	7A	79.3107	BB	AA	BB	AA	BB	AA	BB	BB	BB	BB	AA	AA	BB	AA	AA	AA	AA	BB	BB	AA	AA	BB	AA	AA	BB	-	BB	BB	AA	AA	AA	AA	AA	BB	BB	AA	BB	BB	BB	AA	BB	BB	BB	AA	AA	-	AA
5582860|F|0--10:C>T_7A	7A	80.3283	BB	AA	BB	AA	BB	AA	BB	BB	BB	BB	AA	BB	BB	AA	AA	AA	AA	BB	BB	AA	AA	BB	AA	AA	BB	AA	BB	BB	AA	AA	AA	AA	AA	BB	BB	AA	BB	BB	BB	AA	BB	BB	BB	AA	AA	AA	AA
3957557|F|0--31:G>C_7A	7A	82.7111	BB	AA	BB	AA	BB	AA	BB	BB	BB	AA	AA	BB	BB	AA	AA	AA	AA	BB	BB	AA	AA	BB	AA	AA	BB	AA	BB	BB	AA	AA	AA	AA	AA	BB	BB	AA	BB	BB	BB	AA	BB	BB	BB	AA	AA	AA	AA
1216163|F|0--23:T>A_7A	7A	82.8451	BB	AA	BB	AA	BB	AA	BB	BB	BB	AA	AA	BB	BB	AA	AA	AA	AA	BB	BB	AA	AA	BB	AA	AA	BB	AA	BB	BB	AA	AA	BB	AA	AA	BB	BB	AA	BB	BB	BB	AA	BB	BB	BB	AA	AA	AA	AA
2282678|F|0--67:C>G_7A	7A	82.9792	BB	AA	BB	AA	BB	AA	BB	BB	BB	AA	AA	BB	BB	AA	AA	AA	AA	BB	BB	AA	AA	BB	AA	AA	BB	AA	BB	BB	AA	AA	BB	AA	AA	BB	BB	AA	BB	BB	BB	AA	BB	BB	BB	AA	AA	AA	AA
985258|F|0--10:G>T_7A	7A	84.7805	BB	AA	AA	AA	BB	AA	BB	BB	BB	AA	AA	BB	BB	AA	AA	AA	AA	BB	BB	AA	AA	BB	AA	AA	BB	AA	BB	BB	AA	AA	BB	AA	AA	BB	BB	AA	BB	BB	BB	AA	BB	BB	BB	AA	AA	AA	AA
1695345|F|0--61:G>C_7A	7A	84.9146	BB	AA	AA	AA	BB	AA	BB	BB	BB	AA	AA	BB	BB	AA	AA	AA	AA	BB	BB	AA	AA	BB	AA	AA	BB	AA	BB	BB	AA	AA	BB	AA	AA	BB	BB	AA	BB	BB	BB	AA	BB	BB	BB	AA	AA	AA	AA
2280534|F|0--65:G>A_7A	7A	85.7299	BB	AA	AA	AA	BB	AA	BB	BB	BB	AA	AA	BB	BB	AA	AA	AA	AA	BB	BB	AA	AA	BB	AA	AA	BB	AA	BB	BB	AA	AA	BB	AA	AA	BB	BB	AA	BB	BB	BB	AA	BB	BB	BB	AA	AA	AA	AA
2255021|F|0--49:A>T_7A	7A	86.2705	BB	AA	AA	AA	BB	AA	BB	BB	BB	AA	AA	BB	BB	AA	AA	AA	AA	BB	BB	AA	AA	BB	AA	AA	BB	AA	BB	BB	AA	AA	BB	AA	AA	BB	BB	AA	BB	BB	BB	AA	BB	BB	BB	AA	AA	AA	AA
12419839|F|0--19:G>C_7A	7A	86.4052	BB	AA	AA	AA	BB	AA	BB	BB	BB	AA	AA	BB	BB	AA	AA	AA	AA	BB	BB	AA	AA	BB	AA	AA	BB	AA	BB	BB	AA	AA	BB	AA	AA	BB	BB	AA	BB	BB	BB	AA	BB	BB	BB	AA	AA	AA	AA
1031455|F|0--32:C>A_7A	7A	86.5449	BB	AA	AA	AA	BB	AA	BB	BB	BB	AA	AA	BB	BB	AA	AA	AA	AA	BB	BB	AA	AA	BB	AA	AA	BB	AA	BB	BB	AA	AA	BB	AA	AA	BB	BB	AA	BB	BB	BB	AA	BB	BB	BB	AA	AA	AA	AA
2278155|F|0--57:G>A_7A	7A	90.7637	BB	AA	AA	AA	BB	AA	BB	BB	BB	AA	AA	AA	BB	AA	AA	AA	AA	BB	BB	AA	AA	BB	AA	AA	BB	BB	BB	BB	AA	AA	BB	BB	AA	AA	BB	AA	BB	BB	BB	AA	BB	BB	BB	BB	AA	AA	AA
2278371|F|0--34:G>C_7A	7A	90.8977	BB	AA	AA	AA	BB	AA	BB	BB	BB	AA	AA	AA	BB	AA	AA	AA	AA	BB	BB	AA	AA	BB	AA	AA	BB	BB	BB	BB	AA	AA	BB	BB	AA	AA	BB	AA	BB	BB	BB	AA	BB	BB	BB	BB	AA	AA	AA
7921897|F|0--34:A>G_7A	7A	91.1665	BB	AA	AA	AA	BB	AA	BB	BB	BB	AA	AA	AA	BB	AA	AA	AA	AA	BB	BB	AA	AA	BB	AA	AA	BB	BB	BB	BB	AA	AA	BB	BB	AA	AA	BB	AA	BB	BB	BB	AA	BB	BB	BB	BB	AA	AA	AA
1091075|F|0--63:C>T_7A	7A	94.2956	BB	AA	AA	AA	BB	AA	BB	BB	BB	AA	AA	AA	BB	AA	AA	AA	AA	BB	BB	AA	AA	BB	AA	AA	BB	BB	BB	BB	AA	AA	BB	BB	AA	AA	BB	BB	BB	BB	BB	AA	BB	BB	BB	BB	AA	AA	AA
1094951|F|0--20:G>A_7A	7A	95.0332	BB	AA	AA	AA	BB	BB	BB	BB	BB	AA	AA	AA	BB	AA	AA	AA	AA	BB	BB	AA	AA	BB	AA	AA	BB	BB	BB	BB	AA	AA	BB	BB	AA	AA	BB	BB	BB	BB	BB	AA	BB	BB	-	BB	AA	BB	AA
5338392|F|0--10:A>C_7A	7A	96.9156	BB	AA	AA	AA	BB	BB	BB	BB	BB	AA	AA	AA	BB	AA	AA	AA	AA	BB	AA	AA	AA	BB	AA	AA	BB	BB	BB	BB	AA	AA	BB	BB	AA	AA	BB	AA	BB	BB	BB	AA	BB	BB	AA	BB	AA	BB	AA
1204762|F|0--33:C>G_7A	7A	96.9156	BB	AA	AA	AA	BB	BB	BB	BB	BB	AA	AA	AA	BB	AA	AA	AA	AA	BB	AA	AA	AA	BB	AA	AA	BB	BB	BB	BB	AA	AA	BB	BB	AA	AA	BB	AA	BB	BB	BB	AA	BB	BB	AA	BB	AA	BB	AA
1000201|F|0--59:T>C_7A	7A	97.4579	BB	AA	AA	AA	BB	BB	BB	BB	BB	AA	AA	AA	BB	AA	AA	AA	AA	BB	AA	AA	AA	BB	AA	AA	BB	BB	BB	BB	AA	AA	BB	BB	AA	AA	BB	AA	-	BB	BB	AA	BB	BB	AA	BB	AA	BB	AA
4394059|F|0--50:T>A_7A	7A	97.7285	BB	AA	AA	AA	BB	BB	BB	BB	BB	AA	AA	AA	BB	AA	AA	AA	AA	BB	AA	AA	AA	BB	AA	AA	-	BB	-	BB	AA	AA	BB	BB	AA	AA	BB	AA	BB	BB	BB	AA	BB	BB	AA	BB	AA	BB	AA
2288387|F|0--19:C>T_7A	7A	97.7285	BB	AA	AA	AA	BB	BB	BB	BB	BB	AA	AA	AA	BB	AA	AA	AA	AA	BB	AA	AA	AA	BB	AA	AA	BB	BB	BB	BB	AA	AA	BB	BB	AA	AA	BB	AA	BB	BB	BB	AA	BB	BB	AA	BB	AA	BB	AA
4910037|F|0--14:T>C_7A	7A	97.7285	BB	AA	AA	AA	BB	BB	BB	BB	BB	AA	AA	AA	BB	AA	AA	AA	AA	BB	AA	AA	AA	BB	AA	AA	BB	BB	BB	BB	AA	AA	BB	BB	AA	AA	BB	AA	BB	BB	-	-	BB	BB	AA	BB	AA	BB	AA
1160012|F|0--64:G>A_7A	7A	97.7285	BB	AA	AA	AA	BB	BB	BB	BB	BB	AA	AA	AA	BB	AA	AA	AA	AA	BB	AA	AA	AA	BB	AA	AA	BB	BB	BB	BB	AA	AA	BB	BB	AA	AA	BB	AA	BB	BB	BB	AA	BB	BB	AA	BB	AA	BB	AA
1221505|F|0--9:G>A_7A	7A	97.7285	BB	AA	AA	AA	BB	BB	BB	BB	BB	AA	AA	AA	BB	AA	AA	AA	AA	BB	AA	AA	AA	BB	AA	AA	BB	BB	BB	BB	AA	AA	BB	BB	AA	AA	BB	AA	BB	BB	BB	AA	BB	BB	AA	BB	AA	BB	AA
4394739|F|0--5:G>A_7A	7A	97.8625	BB	AA	AA	AA	BB	BB	BB	BB	BB	AA	AA	AA	BB	AA	AA	AA	AA	BB	AA	AA	AA	BB	AA	AA	BB	BB	BB	BB	AA	AA	BB	BB	AA	AA	BB	AA	BB	BB	BB	AA	BB	BB	AA	BB	AA	BB	AA
985863|F|0--37:A>G_7A	7A	99.2365	BB	AA	AA	AA	-	BB	BB	BB	BB	AA	AA	AA	BB	AA	AA	AA	AA	BB	AA	AA	AA	BB	AA	AA	BB	BB	BB	BB	AA	AA	BB	BB	AA	AA	BB	AA	BB	BB	BB	AA	BB	-	AA	BB	AA	BB	AA
1351590|F|0--5:T>C_7A	7A	99.2365	BB	AA	AA	AA	BB	BB	BB	BB	BB	AA	AA	AA	BB	AA	AA	AA	AA	BB	AA	AA	AA	BB	AA	AA	BB	BB	BB	BB	AA	AA	BB	BB	AA	AA	BB	AA	BB	BB	BB	AA	BB	BB	AA	BB	AA	BB	AA
1120846|F|0--14:T>A_7A	7A	99.3705	BB	AA	AA	AA	BB	BB	BB	BB	BB	AA	AA	AA	BB	AA	AA	AA	AA	BB	AA	AA	AA	BB	AA	AA	BB	BB	BB	BB	AA	AA	BB	BB	AA	AA	BB	AA	BB	BB	BB	AA	BB	BB	AA	BB	AA	BB	AA
3937927|F|0--11:C>T_7A	7A	100.604	BB	AA	AA	AA	BB	BB	BB	BB	BB	AA	AA	AA	BB	AA	AA	AA	AA	BB	AA	AA	AA	BB	AA	AA	BB	BB	BB	BB	AA	AA	BB	BB	AA	AA	BB	AA	BB	BB	BB	AA	BB	BB	AA	BB	AA	BB	AA
3064703|F|0--16:C>T_7A	7A	103.733	BB	AA	AA	BB	BB	BB	BB	BB	BB	AA	AA	AA	BB	AA	AA	AA	AA	BB	AA	AA	AA	BB	AA	AA	BB	BB	BB	BB	AA	AA	BB	BB	AA	AA	BB	AA	BB	BB	BB	AA	BB	BB	AA	BB	AA	BB	AA
3064816|F|0--33:G>C_7A	7A	104.01	BB	AA	AA	BB	BB	BB	BB	BB	BB	AA	AA	AA	BB	AA	AA	AA	AA	BB	AA	AA	AA	BB	AA	AA	AA	BB	BB	BB	AA	AA	BB	BB	AA	AA	BB	AA	BB	BB	BB	AA	BB	BB	AA	BB	AA	BB	AA
1713982|F|0--64:T>C_7A	7A	106.537	BB	AA	AA	BB	BB	BB	BB	BB	BB	AA	BB	AA	BB	AA	AA	AA	AA	BB	AA	AA	AA	BB	AA	AA	AA	BB	BB	BB	AA	AA	BB	BB	AA	AA	BB	AA	BB	BB	BB	AA	BB	BB	AA	BB	AA	BB	AA
3960559|F|0--29:C>T_7A	7A	106.806	BB	AA	AA	BB	BB	BB	BB	BB	BB	AA	BB	AA	BB	AA	AA	AA	AA	BB	AA	AA	AA	BB	AA	AA	AA	BB	BB	BB	AA	AA	BB	BB	AA	AA	BB	AA	BB	BB	BB	AA	BB	BB	AA	BB	AA	BB	AA
995498|F|0--16:C>T_7A	7A	107.346	BB	AA	AA	BB	AA	BB	BB	BB	BB	AA	BB	AA	BB	AA	AA	AA	AA	BB	AA	AA	AA	BB	AA	AA	AA	BB	BB	BB	AA	AA	BB	BB	AA	AA	BB	AA	BB	BB	BB	AA	BB	BB	AA	BB	AA	BB	AA
2276366|F|0--41:G>T_7A	7A	107.887	BB	AA	AA	BB	AA	BB	BB	BB	BB	AA	BB	AA	BB	AA	AA	AA	AA	AA	AA	AA	AA	BB	AA	AA	AA	BB	BB	BB	AA	AA	BB	BB	AA	AA	BB	AA	BB	BB	BB	AA	BB	BB	AA	BB	AA	BB	AA
1029812|F|0--26:T>A_7A	7A	108.291	BB	AA	AA	BB	AA	BB	BB	BB	BB	AA	BB	AA	BB	AA	AA	AA	AA	AA	AA	AA	AA	BB	AA	AA	AA	BB	BB	BB	AA	AA	BB	BB	AA	AA	BB	AA	BB	BB	BB	AA	BB	BB	AA	BB	AA	BB	AA
2275796|F|0--41:A>C_7A	7A	108.56	BB	AA	AA	BB	AA	BB	BB	BB	BB	AA	BB	AA	BB	AA	AA	AA	AA	AA	AA	AA	AA	BB	AA	AA	AA	BB	BB	BB	AA	AA	BB	BB	AA	AA	BB	AA	BB	BB	BB	AA	BB	BB	AA	BB	AA	BB	AA
1707783|F|0--31:G>A_7A	7A	109.101	BB	AA	AA	BB	BB	BB	BB	BB	BB	AA	BB	AA	BB	AA	AA	AA	AA	AA	AA	AA	AA	BB	AA	AA	AA	BB	BB	BB	AA	AA	BB	BB	AA	AA	BB	AA	BB	BB	BB	AA	BB	BB	AA	BB	AA	BB	AA
3023357|F|0--9:C>T_7A	7A	111.779	BB	AA	AA	BB	AA	BB	BB	AA	BB	AA	BB	AA	BB	BB	AA	AA	AA	AA	AA	AA	BB	BB	AA	AA	AA	BB	BB	BB	BB	AA	BB	BB	AA	AA	BB	AA	BB	BB	BB	AA	BB	BB	AA	BB	BB	BB	AA
1112611|F|0--52:T>C_7A	7A	112.32	BB	AA	AA	BB	AA	BB	BB	AA	BB	AA	BB	AA	BB	BB	AA	AA	AA	AA	AA	AA	BB	BB	AA	AA	AA	BB	BB	BB	BB	AA	BB	BB	AA	BB	BB	AA	BB	AA	BB	AA	BB	BB	AA	BB	BB	BB	AA
2256258|F|0--18:C>T_7A	7A	115.722	BB	BB	AA	BB	AA	BB	BB	AA	AA	AA	BB	AA	BB	BB	AA	BB	BB	AA	AA	AA	BB	BB	AA	AA	AA	BB	BB	BB	BB	BB	BB	BB	AA	BB	BB	AA	BB	AA	AA	AA	BB	BB	AA	BB	BB	BB	AA
4008744|F|0--30:G>C_7A	7A	122.393	BB	BB	AA	BB	AA	BB	BB	AA	AA	AA	BB	BB	BB	BB	AA	BB	BB	AA	AA	AA	BB	BB	AA	AA	AA	BB	BB	BB	BB	AA	BB	AA	AA	BB	BB	AA	BB	AA	AA	AA	BB	BB	AA	BB	BB	BB	AA
5323684|F|0--16:G>A_7A	7A	123.073	BB	BB	AA	BB	AA	BB	BB	AA	AA	AA	BB	BB	BB	BB	AA	BB	BB	AA	AA	AA	BB	BB	AA	AA	BB	BB	BB	BB	BB	AA	BB	AA	AA	BB	BB	AA	BB	AA	AA	AA	BB	BB	AA	BB	BB	BB	AA
2254256|F|0--37:C>T_7A	7A	126.362	BB	BB	AA	BB	AA	BB	BB	AA	AA	BB	BB	BB	BB	BB	AA	BB	BB	AA	BB	AA	BB	BB	AA	AA	BB	BB	BB	BB	BB	AA	BB	AA	AA	BB	BB	AA	BB	AA	AA	BB	BB	AA	AA	BB	BB	BB	AA
979065|F|0--49:G>C_7A	7A	127.322	BB	BB	AA	BB	AA	BB	BB	AA	AA	BB	BB	BB	BB	BB	AA	BB	BB	AA	BB	AA	BB	BB	AA	AA	BB	BB	BB	BB	BB	AA	BB	AA	AA	BB	BB	AA	BB	AA	AA	BB	BB	AA	AA	BB	AA	BB	AA
7920077|F|0--8:T>G_1B	1B	0	BB	BB	BB	AA	BB	BB	AA	AA	AA	BB	AA	AA	BB	AA	AA	AA	AA	AA	BB	BB	AA	BB	BB	BB	BB	AA	AA	BB	AA	BB	BB	BB	AA	AA	AA	AA	AA	AA	BB	BB	AA	BB	AA	BB	BB	BB	BB
4395910|F|0--25:A>G_1B	1B	1.51562	BB	BB	BB	AA	BB	BB	AA	AA	AA	BB	AA	AA	BB	AA	AA	AA	AA	AA	BB	BB	AA	BB	BB	BB	BB	AA	AA	BB	AA	BB	BB	BB	AA	AA	AA	AA	AA	AA	BB	BB	AA	BB	AA	BB	BB	BB	BB
1207903|F|0--23:A>C_1B	1B	10.0346	BB	BB	BB	AA	AA	BB	AA	BB	AA	BB	AA	AA	AA	AA	AA	BB	BB	BB	BB	BB	AA	AA	BB	BB	BB	AA	BB	BB	AA	BB	BB	BB	AA	AA	AA	AA	AA	BB	AA	BB	AA	BB	AA	AA	BB	AA	BB
1088865|F|0--12:G>A_1B	1B	10.9884	BB	BB	BB	AA	AA	BB	AA	BB	AA	BB	AA	AA	AA	AA	AA	BB	BB	BB	BB	BB	AA	AA	BB	BB	BB	AA	BB	BB	AA	BB	BB	BB	AA	AA	AA	AA	AA	BB	AA	BB	AA	BB	AA	AA	BB	AA	BB
5324649|F|0--41:C>A_1B	1B	13.3208	BB	BB	BB	AA	AA	BB	AA	BB	AA	BB	AA	AA	BB	AA	AA	BB	BB	BB	BB	BB	AA	AA	BB	AA	BB	AA	BB	BB	AA	BB	BB	BB	AA	AA	AA	AA	AA	BB	AA	BB	AA	BB	BB	AA	BB	AA	BB
1097268|F|0--19:G>C_1B	1B	13.3208	BB	BB	BB	AA	AA	BB	AA	BB	AA	BB	AA	AA	BB	AA	AA	BB	BB	BB	BB	BB	AA	AA	BB	AA	BB	AA	BB	BB	AA	BB	BB	BB	AA	AA	AA	AA	AA	BB	AA	BB	AA	BB	BB	AA	BB	AA	BB
4261287|F|0--17:C>T_1B	1B	15.9538	BB	BB	BB	AA	AA	BB	BB	BB	AA	BB	AA	AA	BB	AA	AA	BB	BB	BB	BB	BB	AA	AA	AA	AA	BB	AA	BB	BB	AA	BB	BB	BB	AA	AA	AA	AA	AA	BB	AA	BB	AA	BB	BB	AA	BB	AA	BB
1091512|F|0--49:G>C_1B	1B	17.6119	BB	BB	BB	AA	AA	BB	BB	BB	AA	BB	AA	AA	BB	AA	AA	BB	BB	BB	BB	BB	AA	AA	AA	AA	BB	AA	BB	BB	AA	BB	BB	BB	AA	AA	AA	AA	AA	BB	AA	BB	AA	BB	BB	AA	BB	AA	AA
3222269|F|0--12:A>G_1B	1B	20.8929	BB	BB	AA	AA	AA	BB	BB	BB	AA	BB	AA	AA	BB	AA	AA	BB	BB	BB	BB	BB	AA	AA	AA	AA	BB	BB	BB	BB	AA	BB	BB	BB	AA	AA	AA	AA	AA	BB	AA	BB	AA	BB	BB	AA	BB	AA	AA
1269704|F|0--66:G>A_1B	1B	21.5705	BB	BB	AA	AA	AA	BB	BB	BB	AA	BB	AA	AA	BB	AA	AA	BB	BB	BB	AA	BB	AA	AA	AA	AA	BB	BB	BB	BB	AA	BB	BB	BB	AA	AA	AA	AA	AA	BB	AA	BB	AA	BB	BB	AA	BB	AA	AA
1115814|F|0--25:G>C_1B	1B	21.8393	BB	BB	AA	AA	AA	BB	BB	BB	AA	BB	AA	AA	BB	AA	AA	BB	BB	BB	AA	BB	AA	AA	AA	AA	BB	BB	BB	BB	AA	BB	BB	BB	AA	AA	AA	BB	AA	BB	AA	BB	AA	BB	BB	AA	BB	AA	AA
1164559|F|0--30:G>A_1B	1B	22.2436	BB	BB	AA	AA	AA	BB	BB	BB	AA	BB	AA	AA	BB	AA	AA	BB	BB	BB	AA	BB	AA	AA	AA	AA	BB	BB	BB	BB	AA	BB	BB	BB	AA	AA	AA	BB	AA	BB	AA	BB	AA	BB	BB	AA	BB	AA	AA
4008923|F|0--30:A>G_1B	1B	22.6479	BB	BB	AA	AA	AA	BB	BB	BB	AA	BB	AA	AA	BB	AA	AA	BB	BB	BB	AA	BB	AA	AA	AA	AA	BB	BB	BB	BB	AA	BB	BB	AA	AA	AA	AA	BB	AA	BB	AA	BB	AA	BB	BB	AA	BB	AA	AA
1069301|F|0--16:C>T_1B	1B	22.782	BB	BB	AA	AA	AA	BB	BB	BB	AA	BB	AA	AA	BB	AA	AA	BB	BB	BB	AA	BB	AA	AA	AA	AA	BB	BB	BB	BB	AA	BB	BB	AA	AA	AA	AA	BB	AA	BB	AA	BB	AA	BB	BB	AA	BB	AA	AA
7350614|F|0--51:G>A_1B	1B	23.0508	BB	BB	AA	AA	AA	BB	BB	BB	AA	BB	AA	AA	BB	AA	AA	BB	BB	BB	AA	BB	AA	AA	AA	AA	BB	BB	BB	BB	AA	BB	BB	AA	AA	AA	AA	BB	AA	BB	AA	BB	AA	BB	BB	AA	BB	AA	AA
1202736|F|0--8:T>C_1B	1B	23.1848	BB	BB	AA	AA	AA	BB	BB	BB	AA	BB	AA	AA	BB	AA	AA	BB	BB	BB	AA	BB	AA	AA	AA	AA	BB	BB	BB	BB	AA	BB	BB	AA	AA	AA	AA	BB	AA	BB	AA	BB	AA	BB	BB	AA	BB	AA	AA
3957324|F|0--20:C>A_1B	1B	23.7301	BB	BB	AA	AA	AA	BB	BB	BB	AA	BB	AA	AA	BB	AA	AA	BB	BB	BB	AA	BB	AA	AA	AA	AA	BB	BB	BB	BB	AA	BB	BB	AA	AA	-	AA	BB	AA	BB	AA	BB	AA	BB	BB	AA	BB	AA	AA
1104558|F|0--33:C>G_1B	1B	23.7301	BB	BB	AA	AA	AA	BB	BB	BB	AA	BB	AA	AA	BB	AA	AA	BB	BB	BB	AA	BB	AA	AA	AA	AA	BB	BB	BB	BB	AA	BB	BB	AA	AA	AA	AA	BB	AA	BB	AA	BB	AA	BB	BB	AA	BB	AA	AA
1060489|F|0--13:G>C_1B	1B	23.8687	BB	BB	AA	AA	AA	BB	BB	BB	AA	BB	AA	AA	BB	AA	AA	BB	BB	BB	AA	BB	AA	AA	AA	AA	BB	BB	BB	BB	AA	BB	BB	AA	AA	AA	AA	BB	AA	BB	AA	BB	AA	BB	BB	AA	BB	AA	AA
2282507|F|0--17:T>A_1B	1B	24.0027	BB	BB	AA	AA	AA	BB	BB	BB	AA	BB	AA	AA	BB	AA	AA	BB	BB	BB	AA	BB	AA	AA	AA	AA	BB	BB	BB	BB	AA	BB	BB	AA	AA	AA	AA	BB	AA	BB	AA	BB	AA	BB	BB	AA	BB	AA	AA
1107623|F|0--59:C>G_1B	1B	25.3525	BB	BB	AA	AA	AA	BB	BB	BB	AA	BB	AA	BB	BB	AA	AA	BB	BB	BB	BB	BB	AA	AA	AA	AA	BB	BB	BB	BB	AA	BB	BB	AA	AA	AA	AA	BB	AA	BB	AA	BB	AA	BB	BB	AA	BB	AA	AA
3951839|F|0--11:G>A_1B	1B	25.7524	BB	BB	AA	AA	AA	BB	BB	BB	AA	BB	AA	BB	BB	AA	AA	BB	BB	BB	BB	BB	BB	AA	AA	AA	BB	BB	BB	BB	AA	BB	BB	AA	AA	AA	AA	BB	AA	BB	AA	BB	AA	BB	BB	AA	BB	AA	AA
1009747|F|0--37:C>G_1B	1B	28.431	BB	BB	AA	AA	AA	BB	BB	BB	AA	BB	AA	BB	BB	AA	AA	BB	BB	BB	BB	BB	BB	AA	AA	BB	BB	BB	BB	BB	AA	BB	BB	AA	AA	AA	AA	BB	AA	BB	AA	BB	AA	BB	BB	AA	AA	AA	AA
1090571|F|0--37:A>G_1B	1B	29.5165	BB	BB	AA	AA	AA	BB	BB	BB	AA	BB	AA	BB	BB	AA	AA	BB	BB	BB	AA	BB	BB	AA	AA	BB	BB	BB	BB	BB	AA	BB	BB	AA	AA	AA	AA	BB	AA	BB	AA	BB	AA	BB	BB	AA	AA	AA	AA
1099362|F|0--38:A>G_1B	1B	29.7927	BB	BB	AA	AA	AA	BB	BB	BB	AA	BB	AA	BB	BB	AA	AA	BB	BB	BB	AA	BB	BB	AA	AA	BB	BB	BB	BB	BB	AA	BB	BB	AA	AA	AA	AA	BB	AA	BB	AA	BB	AA	BB	BB	AA	AA	AA	AA
1099632|F|0--33:C>T_1B	1B	30.0615	BB	BB	AA	AA	AA	BB	BB	BB	AA	BB	AA	BB	BB	AA	AA	BB	BB	BB	AA	BB	BB	AA	AA	BB	BB	BB	BB	BB	AA	BB	BB	AA	AA	AA	AA	BB	AA	BB	AA	BB	AA	BB	BB	AA	AA	AA	AA
1069552|F|0--20:A>G_1B	1B	30.4658	BB	BB	AA	AA	AA	BB	BB	BB	AA	BB	AA	BB	BB	AA	AA	BB	BB	BB	AA	AA	BB	AA	AA	BB	BB	BB	BB	BB	AA	BB	BB	AA	AA	AA	AA	BB	AA	BB	AA	BB	AA	BB	BB	AA	AA	AA	AA
983784|F|0--23:A>T_1B	1B	31.6989	BB	BB	AA	AA	AA	BB	BB	BB	AA	BB	AA	BB	BB	AA	AA	BB	BB	BB	AA	AA	BB	AA	AA	BB	BB	AA	BB	BB	AA	BB	BB	AA	AA	AA	AA	BB	AA	BB	AA	BB	AA	BB	AA	AA	AA	AA	AA
2252712|F|0--8:C>A_1B	1B	33.2145	BB	BB	AA	AA	BB	BB	BB	BB	AA	BB	AA	BB	BB	AA	AA	BB	BB	BB	AA	AA	BB	AA	AA	BB	BB	AA	BB	BB	AA	BB	BB	AA	AA	AA	AA	BB	AA	AA	AA	BB	AA	BB	AA	AA	AA	AA	AA
1167425|F|0--30:A>G_1B	1B	36.9571	BB	BB	AA	AA	BB	BB	BB	BB	AA	BB	AA	BB	BB	AA	AA	BB	BB	BB	AA	AA	BB	BB	AA	BB	BB	AA	BB	BB	AA	AA	BB	AA	AA	AA	AA	BB	AA	AA	AA	BB	AA	BB	AA	AA	BB	AA	AA
1110373|F|0--19:T>A_1B	1B	40.6997	BB	BB	AA	AA	BB	BB	BB	BB	AA	BB	AA	BB	BB	AA	AA	BB	BB	BB	AA	AA	BB	BB	AA	BB	BB	AA	BB	BB	AA	AA	BB	AA	AA	AA	AA	AA	AA	AA	AA	BB	AA	BB	AA	AA	AA	AA	AA
1255451|F|0--21:T>G_1B	1B	40.9694	BB	BB	AA	AA	BB	BB	BB	BB	AA	BB	AA	BB	BB	AA	AA	BB	BB	BB	AA	AA	BB	BB	AA	BB	BB	AA	BB	BB	AA	AA	BB	AA	AA	AA	AA	AA	AA	AA	AA	BB	AA	AA	AA	AA	AA	AA	AA
1130378|F|0--43:T>G_1B	1B	42.9156	BB	BB	AA	BB	BB	BB	BB	BB	AA	BB	AA	BB	BB	AA	AA	BB	BB	BB	AA	AA	BB	BB	AA	BB	BB	AA	BB	BB	AA	AA	BB	AA	AA	AA	AA	AA	AA	AA	AA	BB	AA	AA	AA	AA	AA	AA	AA
4396104|F|0--20:A>G_1B	1B	43.1844	BB	BB	AA	BB	BB	BB	BB	BB	AA	BB	AA	BB	BB	AA	AA	BB	BB	BB	AA	AA	BB	BB	AA	BB	BB	AA	BB	BB	AA	AA	BB	AA	AA	AA	AA	AA	AA	AA	AA	BB	AA	AA	AA	AA	AA	AA	AA
1122914|F|0--40:T>C_1B	1B	43.4533	BB	BB	AA	BB	BB	BB	BB	BB	AA	BB	AA	BB	BB	AA	AA	BB	BB	BB	AA	AA	BB	BB	AA	BB	BB	AA	BB	BB	AA	AA	BB	AA	AA	AA	BB	AA	AA	AA	AA	BB	AA	AA	AA	AA	AA	AA	AA
1090513|F|0--38:C>T_1B	1B	44.9689	BB	BB	AA	BB	BB	BB	BB	BB	AA	BB	AA	BB	BB	AA	AA	BB	BB	BB	AA	AA	BB	BB	AA	BB	BB	AA	BB	BB	AA	AA	BB	AA	AA	AA	BB	AA	AA	AA	AA	BB	AA	AA	AA	AA	AA	AA	AA
4992492|F|0--6:A>C_1B	1B	45.7955	BB	BB	AA	BB	BB	BB	BB	BB	AA	BB	AA	BB	BB	AA	AA	BB	BB	BB	AA	AA	BB	BB	AA	BB	BB	AA	-	BB	AA	AA	BB	AA	AA	AA	BB	AA	AA	AA	AA	BB	AA	AA	AA	AA	AA	AA	AA
4404492|F|0--13:C>T_1B	1B	45.7955	BB	BB	AA	BB	BB	BB	BB	BB	AA	BB	AA	BB	BB	AA	AA	BB	BB	BB	AA	AA	BB	BB	AA	BB	BB	AA	BB	BB	AA	AA	BB	AA	AA	AA	BB	AA	AA	AA	AA	BB	AA	AA	AA	AA	AA	AA	AA
4404200|F|0--17:A>G_1B	1B	46.3472	BB	BB	AA	BB	BB	BB	BB	BB	AA	BB	AA	BB	BB	AA	AA	BB	BB	BB	AA	AA	BB	BB	AA	BB	BB	AA	BB	BB	AA	AA	BB	AA	AA	AA	BB	AA	AA	AA	AA	BB	AA	AA	AA	AA	AA	AA	AA
1071764|F|0--51:C>T_1B	1B	46.8887	BB	BB	AA	BB	BB	BB	BB	BB	AA	BB	AA	AA	BB	AA	AA	BB	BB	BB	AA	AA	BB	BB	AA	BB	BB	AA	BB	BB	AA	AA	BB	AA	AA	AA	BB	AA	AA	AA	AA	BB	AA	AA	AA	AA	AA	AA	AA
12780347|F|0--43:T>C_1B	1B	47.1585	BB	BB	AA	BB	BB	BB	BB	BB	AA	BB	AA	AA	BB	AA	AA	BB	BB	BB	AA	AA	BB	BB	AA	BB	BB	AA	BB	BB	AA	AA	BB	AA	AA	AA	BB	AA	AA	AA	AA	BB	AA	AA	AA	AA	AA	AA	AA
1046839|F|0--25:T>C_1B	1B	47.3057	BB	BB	AA	BB	BB	BB	BB	BB	AA	BB	AA	AA	BB	AA	AA	BB	BB	BB	AA	AA	BB	BB	AA	BB	BB	AA	BB	BB	AA	AA	BB	AA	AA	AA	BB	AA	AA	AA	AA	BB	-	AA	AA	AA	AA	AA	AA
5332357|F|0--30:A>T_1B	1B	47.8382	BB	BB	AA	BB	BB	BB	BB	BB	AA	BB	AA	AA	BB	AA	AA	BB	BB	BB	AA	AA	BB	BB	AA	BB	BB	AA	BB	BB	AA	AA	BB	AA	AA	AA	BB	AA	AA	AA	AA	BB	AA	AA	AA	AA	AA	AA	AA
1064807|F|0--32:G>A_1B	1B	48.6571	BB	BB	AA	BB	BB	BB	BB	BB	AA	BB	AA	AA	BB	AA	AA	BB	BB	BB	AA	AA	BB	BB	AA	BB	BB	AA	BB	BB	AA	-	BB	AA	BB	-	BB	AA	AA	AA	AA	BB	AA	AA	AA	AA	AA	AA	AA
1091605|F|0--41:A>G_1B	1B	49.2012	BB	BB	AA	BB	BB	BB	BB	BB	AA	BB	AA	AA	BB	AA	AA	BB	BB	BB	AA	AA	BB	BB	AA	AA	BB	AA	BB	BB	AA	AA	BB	AA	BB	AA	BB	AA	AA	AA	AA	BB	AA	AA	AA	AA	AA	AA	AA
2252961|F|0--54:C>G_1B	1B	50.0276	BB	BB	AA	BB	BB	BB	BB	BB	AA	BB	AA	AA	BB	AA	AA	BB	BB	BB	AA	AA	BB	BB	AA	AA	BB	AA	BB	BB	AA	AA	BB	AA	BB	AA	BB	AA	AA	AA	AA	BB	AA	AA	AA	AA	AA	AA	AA
1090342|F|0--37:A>T_1B	1B	50.4428	BB	BB	AA	BB	BB	BB	BB	BB	AA	BB	AA	AA	BB	AA	AA	BB	BB	BB	AA	AA	BB	BB	AA	AA	BB	AA	BB	BB	AA	AA	BB	AA	BB	AA	BB	AA	AA	AA	AA	BB	AA	AA	AA	AA	AA	AA	AA
1004273|F|0--61:G>C_1B	1B	50.9834	BB	BB	AA	BB	BB	BB	BB	BB	AA	BB	AA	AA	BB	AA	AA	BB	BB	BB	AA	AA	BB	BB	AA	AA	BB	AA	BB	BB	AA	AA	BB	AA	BB	AA	BB	BB	AA	AA	AA	BB	AA	AA	AA	AA	AA	AA	AA
3955069|F|0--37:C>T_1B	1B	51.1175	BB	BB	AA	BB	BB	BB	BB	BB	AA	BB	AA	AA	BB	AA	AA	BB	BB	BB	AA	AA	BB	BB	AA	AA	BB	AA	BB	BB	AA	AA	BB	AA	BB	AA	BB	BB	AA	AA	AA	BB	AA	AA	AA	AA	AA	AA	AA
1667871|F|0--58:G>C_1B	1B	51.795	BB	BB	AA	BB	BB	BB	BB	BB	AA	BB	BB	AA	BB	AA	AA	BB	BB	BB	AA	AA	BB	BB	AA	AA	BB	AA	BB	BB	AA	AA	BB	AA	BB	AA	BB	BB	AA	AA	AA	BB	AA	AA	AA	AA	AA	AA	AA
996292|F|0--36:G>A_1B	1B	51.795	BB	BB	AA	BB	BB	BB	BB	BB	AA	BB	BB	AA	BB	AA	AA	BB	BB	BB	AA	AA	BB	BB	AA	AA	BB	AA	-	BB	AA	AA	BB	AA	BB	AA	BB	BB	AA	AA	AA	BB	AA	AA	AA	AA	AA	AA	AA
986384|F|0--62:T>C_1B	1B	52.6103	BB	BB	AA	BB	BB	BB	BB	BB	AA	BB	BB	AA	BB	AA	AA	BB	BB	BB	AA	AA	BB	BB	AA	AA	BB	AA	BB	BB	AA	AA	BB	AA	BB	AA	BB	BB	AA	AA	AA	BB	AA	AA	AA	AA	AA	AA	AA
987051|F|0--17:G>A_1B	1B	53.2946	BB	BB	AA	BB	BB	BB	BB	BB	AA	BB	BB	AA	BB	AA	AA	BB	BB	BB	AA	AA	BB	BB	AA	AA	BB	AA	BB	BB	AA	AA	BB	AA	BB	AA	BB	BB	AA	AA	AA	BB	AA	AA	AA	AA	AA	AA	AA
1067346|F|0--42:T>C_1B	1B	53.4353	BB	BB	AA	BB	BB	BB	BB	BB	AA	BB	BB	AA	BB	AA	AA	BB	BB	BB	AA	AA	BB	BB	AA	AA	BB	AA	BB	BB	AA	AA	BB	AA	BB	AA	BB	BB	AA	AA	AA	BB	AA	AA	AA	AA	AA	AA	AA
1137921|F|0--51:T>G_1B	1B	53.5693	BB	BB	AA	BB	BB	BB	BB	BB	AA	BB	BB	AA	BB	AA	AA	BB	BB	BB	AA	AA	BB	BB	AA	AA	BB	AA	BB	BB	AA	AA	BB	AA	BB	AA	BB	BB	AA	AA	AA	BB	AA	AA	AA	AA	AA	AA	AA
1006460|F|0--46:A>C_1B	1B	54.1099	BB	BB	AA	BB	BB	BB	BB	BB	AA	BB	BB	AA	BB	AA	AA	BB	BB	BB	AA	AA	BB	BB	AA	AA	BB	AA	BB	BB	AA	AA	BB	AA	BB	AA	BB	BB	AA	AA	AA	BB	AA	AA	AA	AA	AA	AA	-
2254802|F|0--44:T>C_1B	1B	54.244	BB	BB	AA	BB	BB	BB	BB	BB	AA	BB	BB	AA	BB	AA	AA	BB	BB	BB	AA	AA	BB	BB	AA	AA	BB	AA	BB	BB	AA	AA	BB	AA	BB	AA	BB	BB	AA	AA	AA	BB	AA	AA	AA	AA	AA	AA	AA
1014052|F|0--33:C>G_1B	1B	54.5128	BB	BB	AA	BB	BB	BB	BB	BB	AA	BB	BB	AA	BB	AA	AA	BB	BB	BB	AA	AA	BB	BB	AA	AA	BB	AA	BB	BB	AA	AA	BB	AA	BB	AA	BB	BB	AA	AA	AA	BB	AA	AA	AA	AA	AA	AA	AA
3957280|F|0--51:A>C_1B	1B	58.2491	BB	BB	AA	BB	BB	BB	AA	AA	AA	BB	BB	AA	BB	AA	AA	BB	BB	BB	BB	BB	AA	BB	AA	AA	BB	AA	BB	BB	AA	AA	BB	AA	BB	AA	BB	BB	AA	AA	AA	BB	AA	AA	AA	AA	AA	AA	AA
1094239|F|0--18:T>C_1B	1B	58.9322	BB	BB	AA	BB	BB	BB	AA	AA	AA	BB	BB	AA	BB	AA	BB	BB	BB	BB	BB	BB	AA	BB	AA	AA	BB	AA	BB	BB	AA	AA	BB	AA	BB	AA	BB	BB	AA	AA	AA	BB	AA	AA	AA	AA	AA	AA	AA
2277056|F|0--37:T>A_1B	1B	59.0662	BB	BB	AA	BB	BB	BB	AA	AA	AA	BB	BB	AA	BB	AA	BB	BB	BB	BB	BB	BB	AA	BB	AA	AA	BB	AA	BB	BB	AA	AA	BB	AA	BB	AA	BB	BB	AA	AA	AA	BB	AA	AA	AA	AA	AA	AA	AA
3027436|F|0--21:T>C_1B	1B	59.3351	BB	BB	AA	BB	BB	BB	AA	AA	AA	BB	BB	AA	BB	AA	BB	BB	BB	BB	BB	BB	AA	BB	AA	AA	BB	AA	BB	BB	AA	AA	BB	AA	BB	AA	BB	BB	AA	AA	AA	BB	AA	AA	AA	AA	AA	AA	AA
3024957|F|0--12:A>G_1B	1B	59.6039	BB	BB	AA	BB	BB	BB	AA	AA	AA	BB	BB	AA	BB	AA	BB	BB	BB	BB	BB	BB	AA	BB	AA	AA	BB	AA	BB	BB	AA	AA	BB	AA	BB	AA	BB	BB	AA	AA	AA	BB	AA	AA	AA	AA	AA	AA	AA
4003414|F|0--10:C>T_1B	1B	62.4318	BB	BB	AA	BB	BB	AA	AA	AA	AA	BB	BB	AA	BB	AA	BB	BB	BB	BB	BB	BB	AA	BB	AA	AA	BB	AA	BB	BB	AA	AA	BB	BB	BB	AA	BB	BB	AA	AA	AA	BB	AA	AA	AA	AA	AA	AA	AA
1214765|F|0--48:G>C_1B	1B	63.9474	BB	BB	AA	BB	BB	AA	AA	BB	AA	BB	BB	AA	BB	AA	BB	BB	BB	BB	BB	BB	AA	BB	AA	AA	BB	AA	BB	BB	AA	AA	BB	BB	BB	AA	BB	BB	AA	AA	AA	BB	AA	AA	AA	AA	AA	AA	AA
3935582|F|0--21:C>G_1B	1B	66.5111	BB	BB	AA	BB	BB	AA	AA	BB	AA	BB	BB	AA	BB	AA	BB	AA	BB	BB	BB	BB	AA	BB	AA	AA	AA	AA	BB	BB	AA	AA	BB	BB	BB	AA	BB	BB	AA	AA	AA	BB	AA	AA	AA	AA	AA	AA	AA
1098402|F|0--66:A>T_1B	1B	69.9104	BB	BB	AA	BB	BB	AA	AA	BB	AA	BB	BB	AA	BB	AA	BB	AA	BB	BB	BB	BB	AA	BB	AA	BB	AA	AA	BB	BB	AA	AA	BB	BB	BB	AA	BB	BB	BB	AA	AA	BB	AA	AA	AA	AA	AA	BB	AA
999132|F|0--12:T>G_1B	1B	77.4601	BB	BB	AA	BB	BB	AA	AA	BB	AA	BB	BB	BB	BB	AA	BB	AA	BB	BB	BB	BB	BB	BB	AA	BB	AA	AA	BB	BB	AA	AA	BB	BB	BB	AA	BB	BB	BB	AA	AA	BB	AA	AA	AA	AA	BB	BB	BB
3064469|F|0--19:C>A_1B	1B	80.7805	BB	BB	AA	BB	BB	AA	AA	BB	AA	BB	BB	BB	BB	AA	BB	AA	BB	BB	BB	BB	BB	BB	AA	BB	BB	AA	BB	BB	AA	AA	BB	BB	AA	AA	BB	BB	BB	AA	AA	BB	AA	AA	AA	AA	BB	BB	BB
1667467|F|0--49:G>T_1B	1B	81.1848	BB	BB	AA	BB	BB	AA	AA	BB	AA	BB	BB	BB	BB	AA	BB	AA	BB	BB	AA	BB	BB	BB	AA	BB	BB	AA	BB	BB	AA	AA	BB	BB	AA	AA	BB	BB	BB	AA	AA	BB	AA	AA	AA	AA	BB	BB	BB
4910421|F|0--64:T>G_1B	1B	93.5623	BB	AA	AA	BB	BB	AA	AA	BB	AA	AA	AA	BB	BB	AA	BB	BB	BB	BB	AA	BB	BB	AA	AA	BB	-	BB	BB	BB	AA	AA	AA	BB	AA	AA	AA	BB	BB	BB	AA	BB	BB	AA	AA	-	BB	BB	BB
1021257|F|0--56:G>T_1B	1B	94.1164	BB	AA	AA	BB	BB	AA	AA	BB	AA	AA	AA	BB	BB	AA	BB	BB	BB	BB	AA	BB	BB	AA	AA	BB	AA	BB	BB	BB	AA	BB	AA	BB	AA	AA	AA	BB	BB	BB	AA	BB	BB	AA	AA	AA	BB	BB	BB
7487584|F|0--8:A>G_1B	1B	97.2455	BB	AA	BB	AA	BB	AA	AA	BB	AA	AA	AA	BB	BB	AA	BB	BB	BB	BB	AA	BB	AA	AA	AA	BB	AA	BB	BB	BB	AA	BB	AA	BB	AA	AA	AA	BB	BB	BB	AA	BB	BB	BB	AA	AA	AA	BB	BB
1074469|F|0--20:G>A_1B	1B	101.937	BB	AA	BB	AA	BB	AA	AA	BB	AA	AA	AA	BB	BB	BB	BB	BB	BB	BB	AA	BB	AA	AA	AA	BB	AA	BB	BB	BB	AA	BB	AA	BB	AA	AA	AA	BB	BB	BB	AA	BB	BB	BB	AA	AA	AA	BB	BB
1049014|F|0--26:T>C_1B	1B	102.206	BB	AA	BB	AA	BB	BB	AA	BB	AA	AA	AA	BB	BB	BB	BB	BB	BB	BB	AA	BB	AA	AA	AA	BB	AA	BB	BB	BB	AA	BB	AA	BB	AA	AA	AA	BB	BB	BB	AA	BB	BB	BB	AA	AA	AA	BB	BB
4909703|F|0--7:C>G_1B	1B	106.419	BB	AA	BB	AA	BB	BB	AA	AA	BB	AA	AA	BB	BB	BB	BB	BB	BB	BB	AA	BB	AA	AA	BB	BB	AA	BB	BB	BB	AA	BB	AA	BB	BB	AA	AA	BB	BB	AA	AA	BB	BB	BB	AA	BB	BB	BB	BB
2275932|F|0--39:A>T_1B	1B	106.553	BB	AA	BB	AA	BB	BB	AA	AA	BB	AA	AA	BB	BB	BB	BB	BB	BB	BB	AA	BB	AA	AA	BB	BB	AA	BB	BB	BB	AA	BB	AA	BB	BB	AA	AA	BB	BB	AA	AA	BB	BB	BB	AA	BB	BB	BB	BB
1237851|F|0--21:A>T_2B	2B	0	AA	AA	AA	BB	BB	AA	AA	AA	AA	BB	BB	BB	BB	BB	AA	AA	AA	BB	AA	BB	BB	AA	BB	BB	AA	BB	BB	AA	AA	AA	BB	BB	BB	BB	AA	AA	AA	AA	AA	BB	AA	AA	BB	AA	BB	AA	AA
991366|F|0--32:T>C_2B	2B	0.134049	AA	AA	AA	BB	BB	AA	AA	AA	AA	BB	BB	BB	BB	BB	AA	AA	AA	BB	AA	BB	BB	AA	BB	BB	AA	BB	BB	AA	AA	AA	BB	BB	BB	BB	AA	AA	AA	AA	AA	BB	AA	AA	BB	AA	BB	AA	AA
4911226|F|0--19:G>C_2B	2B	0.949338	AA	AA	AA	BB	BB	AA	AA	AA	AA	BB	BB	BB	BB	BB	AA	AA	AA	BB	AA	BB	BB	AA	BB	BB	AA	BB	BB	AA	AA	AA	BB	BB	BB	BB	AA	AA	AA	AA	AA	BB	AA	-	AA	AA	BB	AA	AA
986329|F|0--16:C>A_2B	2B	0.949338	AA	AA	AA	BB	BB	AA	AA	AA	AA	BB	BB	BB	BB	BB	AA	AA	AA	BB	AA	BB	BB	AA	BB	BB	AA	BB	BB	AA	AA	AA	BB	BB	BB	BB	AA	AA	AA	AA	AA	BB	AA	AA	AA	AA	BB	AA	AA
4536281|F|0--6:A>G_2B	2B	1.08339	AA	AA	AA	BB	BB	AA	AA	AA	AA	BB	BB	BB	BB	BB	AA	AA	AA	BB	AA	BB	BB	AA	BB	BB	AA	BB	BB	AA	AA	AA	BB	BB	BB	BB	AA	AA	AA	AA	AA	BB	AA	AA	AA	AA	BB	AA	AA
4911212|F|0--22:G>T_2B	2B	1.48771	AA	AA	AA	BB	BB	AA	AA	AA	AA	BB	BB	BB	BB	BB	AA	AA	AA	BB	AA	BB	BB	AA	BB	BB	AA	BB	BB	AA	AA	AA	BB	BB	BB	BB	AA	AA	AA	AA	AA	BB	AA	AA	AA	AA	BB	AA	AA
1069027|F|0--53:C>G_2B	2B	1.89203	AA	AA	AA	BB	BB	AA	AA	AA	AA	BB	BB	BB	BB	BB	AA	AA	AA	BB	AA	BB	BB	AA	BB	BB	AA	BB	BB	AA	AA	AA	BB	BB	BB	BB	AA	AA	AA	AA	AA	BB	AA	AA	AA	AA	BB	AA	AA
1027874|F|0--34:G>A_2B	2B	3.40874	AA	AA	AA	BB	BB	AA	AA	AA	AA	BB	BB	AA	BB	BB	AA	AA	BB	BB	AA	BB	BB	AA	BB	BB	AA	BB	BB	AA	AA	AA	BB	BB	BB	BB	AA	AA	AA	AA	AA	BB	AA	AA	AA	AA	BB	AA	AA
993870|F|0--7:C>T_2B	2B	4.65395	AA	AA	AA	BB	BB	AA	AA	AA	AA	BB	BB	AA	BB	BB	AA	AA	BB	BB	AA	BB	BB	AA	BB	BB	AA	AA	BB	AA	AA	AA	BB	AA	BB	BB	AA	AA	AA	AA	AA	BB	BB	AA	AA	AA	AA	AA	AA
1216635|F|0--28:A>C_2B	2B	12.2645	AA	AA	AA	BB	BB	AA	AA	AA	AA	BB	BB	AA	BB	BB	BB	AA	BB	BB	AA	AA	BB	AA	BB	AA	BB	AA	BB	AA	AA	AA	BB	AA	BB	BB	AA	AA	BB	AA	AA	AA	BB	AA	AA	AA	AA	AA	AA
1101066|F|0--25:C>G_2B	2B	13.6385	AA	AA	AA	BB	BB	AA	BB	AA	AA	BB	BB	BB	BB	BB	BB	AA	BB	BB	AA	AA	BB	AA	BB	AA	BB	AA	BB	AA	AA	AA	BB	AA	BB	BB	AA	AA	BB	AA	AA	AA	BB	AA	AA	AA	AA	AA	AA
4407732|F|0--24:T>C_2B	2B	30.3075	AA	AA	BB	BB	BB	BB	AA	AA	AA	BB	AA	BB	BB	BB	BB	AA	AA	BB	AA	AA	BB	BB	AA	AA	BB	AA	BB	BB	BB	AA	BB	AA	BB	BB	AA	AA	BB	BB	AA	AA	BB	AA	AA	AA	AA	AA	BB
1092746|F|0--6:A>G_2B	2B	31.1228	AA	AA	BB	BB	BB	BB	AA	AA	AA	BB	AA	BB	BB	BB	BB	AA	BB	BB	AA	AA	BB	BB	AA	AA	BB	AA	BB	BB	BB	AA	BB	AA	BB	BB	AA	AA	BB	BB	AA	AA	BB	AA	AA	AA	AA	AA	BB
1092639|F|0--67:C>G_2B	2B	33.9507	AA	AA	BB	BB	BB	BB	AA	AA	BB	BB	AA	BB	BB	BB	BB	AA	BB	AA	AA	AA	BB	BB	AA	AA	BB	AA	BB	BB	BB	AA	BB	AA	BB	BB	AA	AA	BB	BB	AA	AA	BB	AA	BB	AA	AA	AA	BB
1200748|F|0--23:A>T_2B	2B	35.0437	AA	AA	BB	BB	AA	BB	AA	AA	BB	AA	AA	BB	BB	BB	BB	AA	BB	AA	AA	AA	BB	BB	AA	AA	BB	BB	BB	BB	BB	AA	BB	AA	BB	BB	AA	AA	BB	BB	AA	AA	BB	AA	BB	AA	AA	AA	BB
3947227|F|0--55:A>G_2B	2B	36.2769	AA	AA	BB	BB	AA	BB	AA	AA	BB	AA	AA	BB	BB	BB	BB	AA	BB	AA	AA	AA	BB	BB	AA	AA	BB	BB	BB	BB	BB	AA	BB	AA	BB	BB	AA	AA	BB	BB	AA	AA	BB	AA	BB	AA	AA	AA	BB
1103901|F|0--11:T>C_2B	2B	36.6812	AA	AA	BB	BB	AA	BB	AA	AA	BB	AA	AA	BB	BB	BB	BB	AA	BB	AA	AA	AA	BB	BB	AA	AA	BB	BB	BB	BB	BB	AA	BB	AA	BB	BB	AA	AA	BB	BB	AA	AA	BB	AA	BB	AA	AA	AA	BB
1090923|F|0--65:G>A_2B	2B	37.2222	AA	AA	BB	BB	AA	BB	AA	AA	BB	AA	AA	BB	BB	BB	BB	AA	BB	AA	AA	AA	BB	BB	AA	AA	BB	BB	BB	BB	BB	AA	BB	AA	BB	BB	AA	AA	-	BB	AA	AA	BB	AA	BB	AA	AA	AA	-
1095023|F|0--59:T>C_2B	2B	37.3566	AA	AA	BB	BB	AA	BB	AA	AA	BB	AA	AA	BB	BB	BB	BB	AA	BB	AA	AA	AA	BB	BB	AA	AA	BB	BB	BB	BB	BB	AA	BB	AA	BB	BB	AA	AA	BB	BB	AA	AA	BB	AA	BB	AA	AA	AA	BB
985214|F|0--27:A>G_2B	2B	37.6452	AA	AA	BB	BB	AA	BB	AA	AA	AA	AA	AA	BB	BB	BB	BB	AA	BB	AA	AA	AA	BB	BB	AA	AA	BB	BB	BB	BB	BB	AA	BB	AA	BB	BB	AA	AA	BB	BB	AA	AA	BB	AA	BB	AA	AA	AA	BB
986475|F|0--5:A>G_2B	2B	37.6452	AA	AA	BB	BB	AA	BB	AA	AA	AA	AA	AA	BB	BB	BB	BB	AA	BB	AA	AA	AA	BB	BB	AA	AA	BB	BB	BB	BB	BB	AA	BB	AA	BB	BB	AA	AA	BB	BB	AA	AA	BB	AA	BB	AA	AA	AA	BB
1126012|F|0--35:C>G_2B	2B	38.5789	AA	AA	BB	BB	AA	BB	AA	AA	AA	AA	AA	BB	BB	BB	BB	AA	BB	AA	AA	AA	BB	BB	AA	AA	BB	BB	BB	BB	BB	AA	BB	AA	BB	BB	AA	AA	BB	BB	AA	AA	BB	AA	BB	AA	AA	AA	BB
1052694|F|0--10:C>A_2B	2B	38.7129	AA	AA	BB	BB	AA	BB	AA	AA	AA	AA	AA	BB	BB	BB	BB	AA	BB	AA	AA	AA	BB	BB	AA	AA	BB	BB	BB	BB	BB	AA	BB	AA	BB	BB	AA	AA	BB	BB	AA	AA	BB	AA	BB	AA	AA	AA	BB
1173915|F|0--11:G>T_2B	2B	38.8471	AA	AA	BB	BB	AA	BB	AA	AA	AA	AA	AA	BB	BB	BB	BB	AA	BB	AA	AA	AA	BB	BB	AA	AA	BB	BB	BB	BB	BB	AA	BB	AA	BB	BB	AA	AA	BB	BB	AA	AA	BB	AA	BB	AA	AA	AA	BB
4991030|F|0--67:T>A_2B	2B	39.2515	AA	AA	BB	BB	AA	BB	AA	AA	AA	AA	AA	BB	BB	BB	BB	AA	BB	AA	AA	AA	BB	BB	AA	AA	BB	BB	BB	BB	BB	AA	BB	AA	BB	BB	AA	AA	BB	BB	AA	AA	BB	AA	BB	AA	AA	AA	BB
2282697|F|0--64:A>G_2B	2B	39.5203	AA	AA	BB	BB	AA	BB	AA	AA	AA	AA	AA	BB	BB	BB	BB	AA	BB	AA	AA	AA	BB	BB	AA	AA	BB	BB	BB	BB	BB	AA	BB	AA	BB	BB	AA	AA	BB	BB	AA	AA	BB	AA	BB	AA	AA	AA	BB
988616|F|0--27:G>A_2B	2B	40.4741	AA	AA	BB	BB	AA	BB	AA	AA	AA	AA	AA	BB	BB	BB	BB	AA	BB	AA	AA	AA	BB	BB	AA	AA	BB	BB	BB	BB	BB	AA	BB	AA	AA	BB	AA	AA	BB	BB	AA	AA	BB	AA	BB	AA	AA	AA	BB
3941491|F|0--16:A>G_2B	2B	40.743	AA	AA	BB	BB	AA	BB	AA	AA	AA	AA	AA	BB	BB	BB	BB	AA	BB	AA	AA	AA	BB	BB	AA	AA	BB	BB	BB	BB	BB	AA	BB	AA	AA	BB	AA	AA	BB	BB	AA	AA	BB	AA	BB	AA	AA	AA	BB
5338361|F|0--14:G>T_2B	2B	41.5582	AA	AA	BB	BB	AA	BB	AA	AA	AA	AA	AA	BB	BB	BB	BB	AA	BB	AA	AA	AA	BB	BB	AA	AA	BB	BB	BB	BB	BB	AA	BB	AA	AA	BB	AA	AA	BB	BB	AA	AA	BB	AA	BB	AA	AA	AA	BB
4988937|F|0--19:A>G_2B	2B	41.8276	AA	AA	BB	BB	AA	BB	AA	AA	AA	AA	AA	BB	BB	BB	BB	AA	BB	AA	AA	AA	BB	BB	AA	AA	BB	BB	BB	BB	BB	-	BB	AA	AA	BB	AA	AA	BB	BB	AA	AA	BB	AA	-	AA	AA	AA	BB
3064443|F|0--62:T>A_2B	2B	42.1412	AA	AA	BB	BB	AA	BB	AA	AA	AA	AA	AA	BB	BB	BB	BB	AA	BB	AA	AA	AA	BB	BB	AA	AA	BB	BB	BB	BB	BB	AA	-	AA	AA	BB	AA	AA	BB	BB	AA	AA	BB	AA	BB	AA	AA	AA	BB
1694713|F|0--43:G>C_2B	2B	43.0017	AA	AA	BB	BB	AA	BB	AA	AA	AA	AA	AA	BB	BB	BB	BB	AA	BB	AA	AA	AA	BB	BB	AA	AA	BB	BB	BB	BB	BB	AA	BB	AA	AA	BB	AA	AA	BB	BB	BB	AA	BB	AA	BB	AA	AA	AA	BB
3021591|F|0--7:T>C_2B	2B	44.9471	AA	AA	BB	BB	AA	BB	AA	AA	AA	AA	AA	AA	BB	BB	BB	AA	BB	BB	AA	AA	BB	BB	AA	AA	BB	BB	BB	BB	BB	AA	BB	AA	BB	BB	AA	AA	BB	BB	BB	AA	BB	AA	BB	AA	AA	AA	BB
1258541|F|0--8:A>C_2B	2B	46.0402	AA	AA	BB	BB	AA	BB	AA	AA	AA	AA	AA	AA	BB	BB	BB	AA	BB	BB	AA	AA	BB	BB	AA	BB	BB	BB	BB	BB	BB	AA	BB	AA	BB	AA	AA	AA	BB	BB	BB	AA	BB	AA	BB	AA	AA	AA	BB
1261470|F|0--65:G>T_2B	2B	46.1763	AA	AA	BB	BB	AA	BB	AA	AA	AA	AA	AA	AA	BB	BB	BB	AA	BB	BB	AA	AA	BB	BB	AA	BB	BB	BB	BB	BB	BB	AA	BB	AA	BB	AA	AA	AA	BB	BB	BB	AA	-	AA	BB	AA	AA	AA	BB
7350405|F|0--36:T>G_2B	2B	46.3125	AA	AA	BB	BB	AA	BB	AA	AA	AA	AA	AA	AA	BB	BB	BB	AA	BB	BB	AA	AA	BB	BB	AA	BB	BB	BB	BB	BB	BB	AA	BB	AA	BB	AA	AA	AA	BB	BB	BB	AA	BB	AA	BB	AA	AA	AA	BB
12471052|F|0--7:A>G_2B	2B	46.4466	AA	AA	BB	BB	AA	BB	AA	AA	AA	AA	AA	AA	BB	BB	BB	AA	BB	BB	AA	AA	BB	BB	AA	BB	BB	BB	BB	BB	BB	AA	BB	AA	BB	AA	AA	AA	BB	BB	BB	AA	BB	AA	BB	AA	AA	AA	BB
5411526|F|0--25:C>G_2B	2B	46.9871	AA	AA	BB	BB	AA	BB	AA	AA	AA	AA	AA	AA	BB	BB	BB	AA	BB	BB	AA	BB	BB	BB	AA	BB	BB	BB	BB	BB	BB	AA	BB	AA	BB	AA	AA	AA	BB	BB	BB	AA	BB	AA	BB	AA	AA	AA	BB
3029109|F|0--8:G>A_2B	2B	47.1212	AA	AA	BB	BB	AA	BB	AA	AA	AA	AA	AA	AA	BB	BB	BB	AA	BB	BB	AA	BB	BB	BB	AA	BB	BB	BB	BB	BB	BB	AA	BB	AA	BB	AA	AA	AA	BB	BB	BB	AA	BB	AA	BB	AA	AA	AA	BB
1093808|F|0--42:C>G_2B	2B	47.5255	AA	AA	BB	BB	AA	BB	AA	AA	AA	AA	AA	AA	BB	BB	BB	AA	BB	AA	AA	BB	BB	BB	AA	BB	BB	BB	BB	BB	BB	AA	BB	AA	BB	AA	AA	AA	BB	BB	BB	BB	BB	AA	BB	AA	AA	AA	BB
2279916|F|0--8:G>T_2B	2B	48.0954	AA	AA	BB	BB	AA	BB	AA	AA	AA	AA	AA	AA	BB	BB	BB	AA	BB	AA	AA	BB	BB	BB	AA	BB	BB	BB	BB	BB	BB	AA	BB	AA	BB	AA	AA	AA	BB	BB	BB	BB	BB	AA	BB	AA	AA	AA	BB
3024076|F|0--10:C>G_2B	2B	48.8811	AA	AA	BB	BB	AA	BB	AA	AA	AA	AA	AA	AA	BB	BB	BB	AA	BB	AA	AA	BB	BB	BB	AA	BB	BB	BB	BB	BB	BB	AA	BB	AA	BB	AA	AA	AA	BB	BB	BB	BB	BB	AA	BB	AA	AA	AA	BB
2266499|F|0--6:T>G_2B	2B	52.9362	AA	AA	BB	BB	AA	BB	AA	AA	BB	AA	AA	AA	BB	BB	AA	AA	BB	AA	AA	BB	BB	BB	AA	AA	BB	BB	BB	BB	BB	AA	BB	AA	AA	AA	AA	AA	BB	BB	BB	BB	BB	BB	BB	AA	AA	BB	AA
1064145|F|0--38:G>C_2B	2B	55.4664	AA	AA	BB	BB	AA	BB	AA	AA	BB	AA	AA	BB	BB	AA	AA	AA	BB	AA	AA	BB	BB	BB	AA	AA	BB	BB	BB	BB	BB	AA	BB	AA	AA	AA	AA	AA	BB	BB	BB	BB	BB	BB	BB	AA	AA	BB	AA
1059845|F|0--55:T>A_2B	2B	57.8492	AA	AA	BB	BB	AA	BB	AA	BB	BB	AA	AA	BB	BB	AA	AA	AA	BB	AA	AA	BB	BB	AA	AA	AA	BB	AA	BB	BB	BB	AA	BB	AA	AA	AA	AA	AA	BB	BB	BB	BB	BB	BB	BB	AA	AA	BB	AA
1128307|F|0--57:G>T_2B	2B	58.3897	AA	AA	BB	AA	AA	BB	AA	BB	BB	AA	AA	BB	BB	AA	AA	AA	BB	AA	AA	BB	BB	AA	AA	AA	BB	AA	BB	BB	BB	AA	BB	AA	AA	AA	AA	AA	BB	BB	BB	BB	BB	BB	BB	AA	AA	BB	AA
1029716|F|0--50:C>G_2B	2B	59.4828	AA	AA	BB	AA	AA	BB	AA	BB	BB	AA	AA	BB	BB	AA	AA	AA	BB	AA	AA	BB	BB	AA	AA	AA	BB	AA	BB	BB	BB	-	BB	AA	AA	AA	AA	AA	BB	BB	BB	BB	BB	BB	BB	AA	AA	BB	AA
4909791|F|0--8:T>C_2B	2B	60.2988	AA	AA	BB	AA	AA	BB	AA	BB	BB	AA	AA	BB	BB	AA	AA	AA	BB	AA	AA	BB	BB	AA	AA	AA	BB	AA	BB	BB	BB	AA	BB	AA	AA	AA	AA	AA	BB	BB	BB	BB	BB	BB	BB	AA	AA	BB	AA
4909615|F|0--11:G>T_2B	2B	60.2988	AA	AA	BB	AA	AA	BB	AA	BB	BB	AA	AA	BB	BB	AA	AA	AA	BB	AA	AA	BB	BB	AA	AA	AA	BB	AA	BB	BB	BB	AA	BB	AA	AA	AA	AA	AA	BB	BB	BB	BB	BB	BB	BB	AA	AA	BB	AA
3064848|F|0--8:A>G_2B	2B	62.9781	AA	AA	BB	AA	AA	BB	AA	BB	BB	AA	AA	BB	BB	AA	BB	AA	BB	AA	AA	BB	BB	AA	AA	AA	BB	AA	BB	BB	BB	AA	AA	AA	AA	AA	AA	BB	BB	BB	BB	BB	BB	BB	BB	AA	AA	BB	AA
3026475|F|0--34:C>G_2B	2B	63.1122	AA	AA	BB	AA	AA	BB	AA	BB	BB	AA	AA	BB	BB	AA	BB	AA	BB	AA	AA	BB	BB	AA	AA	AA	BB	AA	BB	BB	BB	AA	AA	AA	AA	AA	AA	BB	BB	BB	BB	BB	BB	BB	BB	AA	AA	BB	AA
4909669|F|0--6:C>A_2B	2B	77.7801	AA	AA	BB	BB	AA	AA	AA	BB	BB	BB	BB	AA	BB	AA	BB	AA	AA	AA	AA	AA	AA	AA	AA	AA	BB	AA	BB	BB	BB	BB	AA	AA	AA	AA	BB	BB	BB	BB	AA	BB	BB	BB	BB	AA	AA	BB	BB
3022219|F|0--21:C>T_2B	2B	77.9142	AA	AA	BB	BB	AA	AA	AA	BB	BB	BB	BB	AA	BB	AA	BB	AA	AA	AA	AA	AA	AA	AA	AA	AA	BB	AA	BB	BB	BB	BB	AA	AA	AA	AA	BB	BB	BB	BB	AA	BB	BB	BB	BB	AA	AA	BB	BB
1107978|F|0--36:C>G_2B	2B	78.602	AA	AA	BB	BB	AA	AA	AA	BB	BB	BB	BB	AA	BB	AA	AA	AA	AA	AA	AA	AA	AA	AA	AA	AA	BB	AA	BB	BB	BB	BB	AA	AA	AA	AA	BB	BB	BB	BB	-	BB	BB	BB	BB	AA	AA	BB	BB
2276444|F|0--58:G>A_2B	2B	79.1668	AA	AA	BB	BB	AA	AA	AA	BB	BB	BB	BB	AA	BB	AA	AA	AA	AA	AA	AA	BB	AA	AA	AA	AA	BB	AA	BB	BB	BB	BB	AA	AA	AA	AA	BB	BB	BB	BB	AA	BB	BB	BB	BB	AA	AA	BB	BB
5577014|F|0--19:T>G_2B	2B	79.5851	AA	AA	BB	BB	AA	AA	AA	BB	BB	BB	BB	AA	BB	AA	AA	AA	AA	AA	AA	BB	AA	AA	AA	AA	BB	AA	BB	BB	BB	BB	AA	AA	AA	AA	BB	BB	BB	BB	AA	BB	BB	BB	BB	AA	AA	BB	BB
1128195|F|0--6:C>T_2B	2B	81.1003	AA	AA	BB	BB	AA	AA	AA	BB	BB	BB	BB	AA	BB	AA	AA	AA	AA	AA	AA	BB	AA	AA	AA	AA	BB	AA	BB	BB	BB	BB	AA	AA	AA	AA	BB	BB	-	BB	AA	BB	BB	BB	BB	AA	AA	BB	BB
1125052|F|0--60:C>G_2B	2B	81.2376	AA	AA	BB	BB	AA	AA	AA	BB	BB	BB	BB	AA	BB	AA	AA	AA	AA	AA	AA	BB	AA	AA	AA	AA	BB	AA	BB	BB	BB	BB	AA	AA	AA	AA	BB	BB	BB	BB	AA	BB	BB	BB	BB	AA	AA	BB	BB
1072431|F|0--36:G>A_2B	2B	81.3716	AA	AA	BB	BB	AA	AA	AA	BB	BB	BB	BB	AA	BB	AA	AA	AA	AA	AA	AA	BB	AA	AA	AA	AA	BB	AA	BB	BB	BB	BB	AA	AA	AA	AA	BB	BB	BB	BB	AA	BB	BB	BB	BB	AA	AA	BB	BB
1095539|F|0--45:G>A_2B	2B	81.8124	AA	AA	BB	BB	AA	AA	AA	BB	BB	BB	BB	AA	BB	AA	AA	AA	AA	AA	AA	BB	AA	AA	AA	AA	BB	AA	BB	BB	BB	BB	AA	AA	AA	AA	BB	BB	BB	BB	AA	BB	BB	BB	BB	AA	AA	BB	BB
1110032|F|0--53:G>C_2B	2B	82.8718	AA	AA	BB	BB	AA	AA	AA	BB	BB	BB	AA	AA	BB	AA	AA	AA	AA	AA	AA	BB	AA	BB	AA	AA	BB	AA	BB	BB	BB	BB	AA	AA	AA	AA	BB	BB	BB	BB	BB	BB	BB	BB	BB	AA	AA	BB	BB
981048|F|0--11:C>T_2B	2B	83.9648	AA	AA	BB	BB	AA	AA	AA	BB	AA	BB	AA	AA	BB	AA	AA	AA	AA	AA	AA	BB	AA	BB	AA	AA	BB	AA	BB	BB	BB	BB	AA	AA	AA	AA	BB	BB	BB	BB	BB	BB	BB	BB	BB	AA	AA	BB	BB
1023469|F|0--11:C>T_2B	2B	84.7801	AA	AA	BB	BB	AA	AA	AA	BB	AA	BB	AA	AA	BB	AA	AA	AA	AA	AA	AA	BB	AA	BB	AA	AA	BB	AA	BB	BB	BB	BB	AA	AA	AA	AA	BB	BB	BB	BB	BB	BB	BB	BB	BB	AA	AA	BB	BB
1069221|F|0--29:G>A_2B	2B	85.5418	AA	AA	BB	BB	AA	AA	AA	BB	AA	BB	AA	AA	BB	AA	AA	AA	AA	AA	AA	BB	AA	BB	AA	AA	BB	AA	BB	BB	BB	BB	AA	AA	AA	AA	BB	-	BB	BB	BB	BB	BB	BB	BB	AA	AA	BB	BB
1084904|F|0--6:G>A_2B	2B	86.5496	AA	AA	BB	BB	AA	AA	AA	BB	AA	BB	AA	BB	BB	AA	AA	AA	BB	AA	AA	BB	AA	BB	AA	AA	BB	AA	BB	BB	BB	BB	AA	AA	AA	AA	BB	AA	BB	BB	BB	BB	BB	BB	AA	AA	AA	BB	BB
985387|F|0--8:C>T_2B	2B	86.6837	AA	AA	BB	BB	AA	AA	AA	BB	AA	BB	AA	BB	BB	AA	AA	AA	BB	AA	AA	BB	AA	BB	AA	AA	BB	AA	BB	BB	BB	BB	AA	AA	AA	AA	BB	AA	BB	BB	BB	BB	BB	BB	AA	AA	AA	BB	BB
1079807|F|0--40:G>T_2B	2B	86.9525	AA	AA	BB	BB	AA	AA	AA	BB	AA	BB	AA	BB	BB	AA	AA	AA	BB	AA	AA	BB	AA	BB	AA	AA	BB	AA	BB	BB	BB	BB	AA	AA	AA	AA	BB	AA	BB	BB	BB	BB	BB	BB	AA	AA	AA	BB	BB
1107303|F|0--31:T>C_2B	2B	87.2213	AA	AA	BB	BB	AA	AA	AA	BB	AA	BB	AA	BB	BB	AA	AA	BB	BB	AA	AA	BB	AA	BB	AA	AA	BB	AA	BB	BB	BB	BB	AA	AA	AA	AA	BB	AA	BB	BB	BB	BB	BB	BB	AA	AA	AA	BB	BB
1070846|F|0--54:G>A_2B	2B	87.6256	AA	AA	BB	BB	AA	AA	AA	BB	AA	BB	AA	BB	BB	AA	AA	BB	BB	AA	AA	BB	AA	BB	AA	AA	BB	AA	BB	BB	BB	BB	AA	AA	AA	AA	BB	AA	BB	BB	BB	BB	BB	BB	AA	AA	AA	BB	BB
1668286|F|0--22:C>T_2B	2B	87.8955	AA	AA	BB	BB	AA	AA	AA	BB	AA	BB	AA	BB	BB	AA	AA	BB	BB	AA	AA	BB	AA	BB	AA	AA	BB	AA	BB	BB	BB	BB	AA	AA	AA	AA	BB	AA	BB	BB	BB	BB	BB	BB	AA	AA	AA	BB	BB
2265826|F|0--38:G>A_2B	2B	87.8955	AA	AA	BB	BB	AA	AA	AA	BB	AA	BB	AA	BB	BB	AA	AA	BB	BB	AA	AA	BB	AA	BB	AA	AA	BB	AA	BB	BB	BB	BB	AA	AA	AA	AA	BB	AA	BB	BB	BB	BB	BB	BB	AA	AA	AA	BB	BB
1073344|F|0--11:G>C_2B	2B	87.8955	AA	AA	BB	BB	AA	AA	AA	BB	AA	BB	AA	BB	BB	AA	AA	BB	BB	AA	AA	BB	AA	BB	AA	AA	BB	AA	BB	BB	BB	BB	AA	AA	AA	AA	BB	AA	BB	BB	BB	BB	BB	BB	AA	AA	AA	BB	BB
3025235|F|0--5:C>G_2B	2B	88.3008	AA	AA	BB	BB	AA	AA	AA	BB	AA	BB	AA	BB	BB	AA	AA	BB	BB	AA	AA	BB	AA	BB	AA	AA	BB	AA	BB	BB	BB	BB	AA	AA	AA	AA	BB	AA	BB	BB	BB	BB	BB	BB	AA	AA	AA	BB	BB
1110688|F|0--43:G>A_2B	2B	89.5339	AA	AA	BB	BB	AA	AA	AA	BB	AA	BB	AA	BB	BB	AA	AA	BB	BB	BB	AA	BB	AA	BB	AA	AA	BB	AA	BB	BB	BB	BB	AA	AA	AA	AA	BB	AA	BB	BB	BB	BB	BB	BB	AA	AA	AA	BB	BB
1862775|F|0--8:C>T_2B	2B	94.3878	BB	AA	BB	BB	AA	AA	AA	BB	AA	BB	AA	BB	BB	AA	AA	BB	BB	BB	AA	BB	AA	BB	AA	AA	BB	AA	BB	BB	BB	BB	AA	AA	AA	AA	BB	AA	BB	BB	BB	BB	BB	BB	AA	AA	AA	BB	BB
1228193|F|0--19:T>C_2B	2B	94.3878	BB	AA	BB	BB	AA	AA	AA	BB	AA	BB	AA	BB	BB	AA	AA	BB	BB	BB	AA	BB	AA	BB	AA	AA	BB	AA	BB	BB	BB	BB	AA	AA	AA	AA	BB	AA	BB	BB	BB	BB	BB	BB	AA	AA	AA	BB	BB
1083601|F|0--54:G>C_2B	2B	94.6567	BB	AA	BB	BB	AA	AA	AA	BB	AA	BB	AA	BB	BB	AA	AA	BB	BB	BB	AA	BB	AA	BB	AA	AA	BB	AA	BB	BB	BB	BB	AA	AA	AA	AA	BB	AA	BB	BB	BB	BB	BB	BB	AA	AA	AA	BB	BB
4988949|F|0--20:A>C_2B	2B	94.9255	BB	AA	BB	BB	AA	AA	AA	BB	AA	BB	AA	BB	BB	AA	AA	BB	BB	BB	AA	BB	AA	BB	AA	AA	BB	AA	BB	BB	BB	BB	AA	AA	AA	AA	BB	AA	BB	BB	BB	BB	BB	BB	AA	AA	AA	BB	BB
2266417|F|0--61:C>T_2B	2B	97.6033	BB	AA	BB	BB	AA	AA	BB	BB	AA	BB	AA	BB	BB	AA	AA	BB	BB	BB	AA	BB	AA	BB	AA	AA	BB	AA	BB	BB	BB	BB	BB	AA	AA	AA	BB	AA	BB	BB	BB	BB	BB	BB	AA	AA	AA	BB	BB
4910257|F|0--37:A>G_2B	2B	97.7395	BB	AA	BB	BB	AA	AA	BB	BB	AA	BB	AA	BB	BB	AA	AA	BB	BB	BB	AA	BB	AA	BB	AA	AA	BB	AA	BB	BB	BB	BB	BB	AA	AA	AA	BB	-	BB	BB	BB	BB	BB	BB	AA	AA	AA	BB	BB
1093246|F|0--18:C>T_2B	2B	98.2815	BB	AA	BB	BB	AA	AA	BB	BB	AA	BB	AA	BB	BB	AA	AA	BB	BB	BB	AA	BB	AA	BB	BB	AA	BB	AA	BB	BB	BB	BB	BB	AA	AA	AA	BB	AA	BB	BB	BB	BB	BB	AA	AA	AA	AA	BB	BB
1863467|F|0--15:C>T_2B	2B	98.822	BB	AA	BB	AA	AA	AA	BB	BB	AA	BB	AA	BB	BB	AA	AA	BB	BB	BB	AA	BB	AA	BB	BB	AA	BB	AA	BB	BB	BB	BB	BB	AA	AA	AA	BB	AA	BB	BB	BB	BB	BB	AA	AA	AA	AA	BB	BB
2282293|F|0--57:T>C_2B	2B	99.7758	BB	AA	BB	AA	AA	AA	BB	BB	AA	BB	AA	BB	BB	AA	AA	BB	BB	BB	AA	BB	AA	BB	BB	AA	BB	AA	BB	BB	BB	BB	BB	AA	AA	AA	BB	AA	BB	BB	BB	-	BB	AA	AA	AA	AA	BB	BB
1267508|F|0--16:G>C_2B	2B	99.9099	BB	AA	BB	AA	AA	AA	BB	BB	AA	BB	AA	BB	BB	AA	AA	BB	BB	BB	AA	BB	AA	BB	BB	AA	BB	AA	BB	BB	BB	BB	BB	AA	AA	AA	BB	AA	BB	BB	BB	BB	BB	AA	AA	AA	AA	BB	BB
5579760|F|0--59:C>T_2B	2B	100.47	BB	AA	BB	AA	AA	AA	BB	BB	AA	BB	AA	BB	BB	AA	AA	BB	BB	BB	AA	BB	AA	BB	BB	AA	BB	AA	BB	-	BB	BB	BB	AA	AA	AA	BB	AA	BB	BB	BB	BB	BB	AA	AA	AA	-	BB	BB
2278575|F|0--29:G>A_2B	2B	100.94	BB	AA	BB	AA	AA	AA	BB	BB	AA	BB	AA	BB	BB	AA	AA	BB	BB	BB	AA	BB	AA	BB	AA	AA	BB	AA	BB	BB	BB	BB	BB	AA	AA	AA	BB	AA	BB	BB	BB	BB	BB	-	AA	AA	AA	BB	BB
1121160|F|0--51:A>G_2B	2B	100.94	BB	AA	BB	AA	AA	AA	BB	BB	AA	BB	AA	BB	BB	AA	AA	BB	BB	BB	AA	BB	AA	BB	AA	AA	BB	AA	BB	BB	BB	BB	BB	AA	AA	AA	BB	AA	BB	BB	BB	BB	BB	AA	AA	AA	AA	BB	-
3384795|F|0--17:C>T_2B	2B	103.228	BB	AA	BB	AA	AA	AA	BB	BB	AA	BB	AA	BB	BB	AA	AA	BB	BB	BB	AA	BB	AA	BB	AA	AA	BB	AA	BB	BB	BB	BB	BB	AA	AA	AA	BB	AA	BB	BB	BB	BB	BB	AA	AA	AA	AA	BB	BB
1105275|F|0--41:T>C_2B	2B	103.632	BB	AA	BB	AA	AA	AA	BB	BB	AA	BB	AA	BB	BB	AA	AA	BB	BB	BB	AA	BB	AA	BB	AA	AA	BB	AA	BB	BB	BB	BB	BB	AA	AA	AA	BB	AA	BB	BB	BB	BB	BB	AA	AA	AA	AA	BB	BB
1048391|F|0--9:C>T_2B	2B	103.901	BB	AA	BB	AA	AA	AA	BB	BB	AA	BB	AA	BB	BB	AA	AA	BB	BB	BB	AA	BB	AA	BB	AA	AA	BB	AA	BB	BB	BB	BB	BB	AA	AA	AA	BB	AA	BB	BB	BB	BB	BB	AA	AA	AA	AA	BB	BB
1228678|F|0--14:C>G_2B	2B	107.182	AA	AA	BB	AA	AA	BB	BB	BB	AA	BB	AA	BB	BB	AA	AA	BB	BB	BB	AA	BB	AA	BB	AA	AA	BB	AA	BB	BB	BB	BB	BB	AA	AA	BB	BB	AA	BB	-	BB	BB	-	AA	AA	AA	AA	BB	BB
3222360|F|0--25:T>C_2B	2B	107.316	AA	AA	BB	AA	AA	BB	BB	BB	AA	BB	AA	BB	BB	AA	AA	BB	BB	BB	AA	BB	AA	BB	AA	AA	BB	AA	BB	BB	BB	BB	BB	AA	AA	BB	BB	AA	BB	BB	BB	BB	BB	AA	AA	AA	AA	BB	BB
1147429|F|0--35:C>G_2B	2B	108.131	AA	AA	BB	AA	AA	BB	BB	BB	AA	BB	AA	BB	BB	AA	AA	BB	BB	BB	AA	BB	AA	BB	AA	AA	AA	AA	BB	BB	BB	BB	BB	AA	AA	BB	BB	AA	BB	BB	BB	BB	BB	AA	AA	AA	AA	BB	BB
992231|F|0--23:G>A_2B	2B	109.085	AA	AA	BB	AA	AA	BB	BB	BB	AA	BB	AA	BB	BB	AA	AA	BB	BB	BB	AA	BB	AA	BB	AA	AA	AA	AA	BB	BB	BB	BB	BB	AA	AA	BB	BB	AA	BB	BB	BB	BB	BB	AA	AA	AA	AA	BB	BB
1022282|F|0--40:C>A_2B	2B	109.768	AA	AA	BB	AA	AA	BB	BB	BB	AA	BB	AA	BB	BB	AA	AA	BB	BB	BB	AA	BB	AA	BB	AA	AA	AA	AA	BB	BB	-	BB	BB	AA	AA	BB	BB	AA	BB	BB	BB	BB	BB	AA	AA	AA	AA	-	BB
1054955|F|0--23:T>A_2B	2B	111.539	AA	AA	BB	AA	AA	BB	BB	BB	AA	BB	AA	BB	BB	AA	AA	BB	BB	BB	AA	BB	AA	BB	AA	AA	AA	AA	-	BB	BB	BB	BB	AA	AA	BB	BB	AA	BB	BB	BB	BB	BB	AA	AA	AA	BB	BB	BB
1242662|F|0--8:C>T_2B	2B	112.388	AA	AA	BB	AA	AA	BB	BB	BB	AA	BB	AA	BB	BB	AA	AA	BB	BB	BB	AA	BB	AA	BB	AA	AA	AA	AA	BB	BB	BB	BB	BB	AA	AA	BB	BB	AA	BB	BB	BB	BB	BB	AA	AA	AA	BB	BB	BB
1066630|F|0--15:T>C_2B	2B	112.522	AA	AA	BB	AA	AA	BB	BB	BB	AA	BB	AA	BB	BB	AA	AA	BB	BB	BB	AA	BB	AA	BB	AA	AA	AA	AA	BB	BB	BB	BB	BB	AA	AA	BB	BB	AA	BB	BB	BB	BB	BB	AA	AA	AA	BB	BB	BB
1160435|F|0--18:G>C_2B	2B	112.656	AA	AA	BB	AA	AA	BB	BB	BB	AA	BB	AA	BB	BB	AA	AA	BB	BB	BB	AA	BB	AA	BB	AA	AA	AA	AA	BB	BB	BB	BB	BB	AA	AA	BB	BB	AA	BB	BB	BB	BB	BB	AA	AA	AA	BB	BB	BB
1108614|F|0--35:A>C_2B	2B	112.79	AA	AA	BB	AA	AA	BB	BB	BB	AA	BB	AA	BB	BB	AA	AA	BB	BB	BB	AA	BB	AA	BB	AA	AA	AA	AA	BB	BB	BB	BB	BB	AA	AA	BB	BB	AA	BB	BB	BB	BB	BB	AA	AA	AA	BB	BB	BB
1097543|F|0--17:G>C_2B	2B	113.195	AA	AA	BB	AA	AA	BB	BB	BB	AA	BB	AA	BB	BB	AA	AA	BB	BB	BB	AA	BB	AA	BB	AA	AA	AA	AA	BB	BB	BB	BB	BB	AA	AA	BB	BB	AA	BB	BB	BB	BB	BB	AA	AA	AA	BB	BB	BB
1240027|F|0--28:C>G_2B	2B	116.023	AA	BB	BB	AA	AA	BB	BB	BB	AA	BB	AA	BB	BB	AA	AA	BB	BB	BB	BB	BB	AA	BB	AA	AA	AA	AA	BB	BB	BB	BB	BB	AA	AA	BB	BB	AA	BB	BB	BB	BB	BB	AA	AA	AA	BB	BB	BB
1116814|F|0--17:C>T_2B	2B	116.428	AA	BB	BB	AA	AA	BB	BB	BB	AA	BB	AA	BB	BB	AA	AA	BB	BB	BB	BB	BB	AA	BB	AA	BB	AA	AA	BB	BB	BB	BB	BB	AA	AA	BB	BB	AA	BB	BB	BB	BB	BB	AA	AA	AA	-	BB	BB
3950463|F|0--12:G>C_2B	2B	116.563	AA	BB	BB	AA	AA	BB	BB	BB	AA	BB	AA	BB	BB	AA	AA	BB	BB	BB	BB	BB	AA	BB	AA	BB	AA	AA	BB	BB	BB	BB	BB	AA	AA	BB	BB	AA	BB	BB	BB	BB	BB	AA	AA	AA	BB	BB	BB
1245384|F|0--15:G>A_2B	2B	129.602	AA	BB	AA	AA	AA	BB	BB	AA	AA	BB	AA	BB	AA	AA	BB	BB	BB	BB	BB	BB	AA	BB	AA	BB	AA	BB	BB	AA	BB	AA	AA	AA	AA	BB	BB	AA	BB	BB	BB	AA	BB	AA	BB	AA	BB	AA	BB
1096661|F|0--28:T>A_2B	2B	130.535	AA	BB	AA	AA	AA	BB	BB	AA	AA	BB	AA	BB	AA	AA	BB	BB	BB	BB	BB	BB	AA	AA	AA	BB	AA	BB	AA	AA	BB	AA	-	-	AA	BB	BB	AA	BB	BB	BB	AA	BB	AA	BB	AA	BB	AA	BB
1240202|F|0--52:A>G_2B	2B	130.962	AA	BB	AA	AA	AA	BB	BB	AA	AA	BB	AA	BB	AA	AA	BB	BB	BB	BB	BB	BB	AA	AA	AA	BB	AA	BB	AA	AA	BB	AA	AA	AA	AA	BB	BB	AA	BB	BB	BB	AA	BB	AA	BB	AA	BB	AA	BB
1124446|F|0--24:C>A_2B	2B	131.777	AA	BB	AA	AA	AA	BB	BB	AA	AA	BB	AA	BB	AA	AA	BB	BB	BB	BB	BB	BB	AA	AA	AA	BB	AA	BB	BB	AA	BB	AA	AA	AA	AA	BB	BB	AA	BB	BB	BB	AA	AA	AA	BB	AA	BB	AA	BB
5581076|F|0--7:C>T_2B	2B	132.318	AA	BB	AA	AA	AA	BB	BB	AA	AA	BB	AA	BB	AA	AA	BB	BB	BB	BB	BB	BB	AA	AA	AA	BB	AA	BB	BB	AA	BB	AA	AA	AA	AA	BB	BB	AA	BB	BB	BB	AA	AA	AA	BB	AA	BB	AA	BB
3533754|F|0--37:C>G_2B	2B	134.562	AA	BB	AA	AA	AA	BB	BB	AA	AA	BB	AA	BB	AA	AA	BB	BB	BB	BB	BB	BB	AA	AA	AA	BB	AA	BB	BB	AA	BB	BB	AA	AA	AA	BB	BB	AA	BB	BB	BB	AA	AA	AA	BB	BB	BB	AA	BB
1220582|F|0--65:A>C_2B	2B	134.562	AA	BB	AA	AA	AA	BB	BB	AA	AA	BB	AA	BB	AA	AA	BB	BB	BB	BB	BB	BB	AA	AA	AA	BB	AA	BB	BB	AA	BB	BB	AA	AA	AA	BB	BB	AA	BB	-	BB	AA	AA	AA	BB	BB	BB	AA	BB
1162057|F|0--27:G>T_3B	3B	0	BB	AA	AA	AA	AA	AA	AA	AA	BB	AA	AA	BB	BB	AA	AA	AA	AA	AA	AA	BB	AA	BB	AA	BB	AA	AA	BB	BB	AA	AA	AA	AA	AA	BB	BB	BB	BB	AA	BB	AA	AA	BB	AA	BB	BB	BB	BB
1260114|F|0--13:C>T_3B	3B	1.09307	BB	AA	BB	AA	AA	AA	AA	AA	BB	AA	AA	BB	BB	AA	AA	AA	AA	AA	AA	BB	AA	BB	AA	BB	AA	AA	BB	BB	AA	AA	AA	BB	AA	BB	BB	BB	BB	AA	BB	AA	AA	BB	AA	BB	BB	BB	BB
2269369|F|0--28:T>G_3B	3B	12.1835	BB	AA	BB	AA	BB	AA	AA	AA	BB	AA	AA	BB	BB	AA	AA	BB	BB	AA	AA	BB	AA	BB	AA	BB	AA	AA	BB	BB	AA	AA	BB	BB	AA	BB	BB	BB	BB	AA	BB	BB	AA	BB	AA	BB	BB	BB	BB
1388469|F|0--17:G>A_3B	3B	13.2766	BB	AA	BB	AA	BB	AA	AA	AA	BB	AA	BB	BB	BB	AA	AA	BB	BB	AA	AA	BB	AA	BB	AA	BB	AA	AA	BB	BB	AA	AA	BB	AA	BB	BB	BB	BB	BB	AA	BB	BB	AA	BB	AA	BB	BB	BB	BB
1095017|F|0--21:A>G_3B	3B	13.5455	BB	AA	BB	AA	BB	AA	AA	AA	BB	AA	BB	BB	BB	AA	AA	BB	BB	AA	AA	BB	AA	BB	AA	BB	AA	AA	BB	BB	AA	AA	BB	AA	BB	BB	BB	BB	BB	AA	BB	BB	AA	BB	AA	BB	BB	BB	BB
1004300|F|0--30:G>A_3B	3B	14.5036	BB	AA	BB	AA	BB	AA	AA	AA	BB	AA	BB	BB	BB	AA	AA	BB	BB	AA	AA	BB	AA	BB	AA	BB	AA	AA	BB	BB	AA	AA	BB	AA	BB	BB	BB	BB	-	AA	AA	BB	AA	BB	AA	BB	BB	BB	BB
1218956|F|0--30:C>T_3B	3B	15.0482	BB	AA	BB	AA	BB	AA	AA	AA	BB	AA	BB	BB	BB	AA	AA	BB	BB	AA	AA	BB	AA	BB	AA	BB	AA	AA	BB	BB	BB	AA	BB	AA	BB	BB	BB	BB	BB	AA	AA	BB	AA	BB	AA	BB	BB	BB	BB
1313307|F|0--20:A>C_3B	3B	16.1413	BB	AA	BB	AA	BB	AA	AA	AA	BB	AA	BB	BB	BB	AA	AA	BB	BB	AA	AA	BB	AA	BB	AA	BB	AA	AA	BB	BB	BB	AA	BB	AA	BB	AA	BB	BB	BB	AA	AA	BB	AA	BB	AA	BB	BB	BB	BB
1006051|F|0--29:G>T_3B	3B	16.4101	BB	AA	BB	AA	BB	AA	AA	AA	BB	AA	BB	BB	BB	AA	AA	BB	BB	AA	AA	BB	AA	BB	AA	BB	AA	AA	BB	BB	BB	AA	BB	AA	BB	AA	BB	BB	BB	AA	AA	BB	AA	BB	AA	BB	BB	BB	BB
1078544|F|0--14:T>C_3B	3B	16.5454	BB	AA	BB	AA	BB	AA	AA	AA	BB	AA	BB	BB	BB	AA	AA	BB	BB	AA	AA	BB	AA	BB	AA	BB	AA	AA	BB	BB	-	AA	BB	AA	BB	AA	BB	BB	BB	AA	AA	BB	AA	BB	AA	BB	BB	BB	BB
1089285|F|0--12:G>A_3B	3B	17.0873	BB	AA	BB	AA	BB	AA	AA	AA	BB	AA	BB	BB	BB	AA	AA	BB	BB	AA	AA	BB	AA	BB	AA	BB	AA	AA	BB	BB	BB	AA	BB	AA	BB	AA	BB	BB	BB	AA	AA	BB	AA	BB	AA	BB	BB	BB	BB
1039056|F|0--24:T>A_3B	3B	19.1776	BB	AA	BB	AA	BB	AA	AA	AA	AA	AA	BB	BB	BB	AA	AA	BB	BB	AA	AA	BB	AA	BB	AA	BB	AA	AA	BB	BB	BB	BB	BB	AA	BB	AA	BB	BB	BB	AA	AA	BB	AA	BB	AA	BB	BB	BB	BB
4003481|F|0--33:A>C_3B	3B	25.537	BB	BB	BB	BB	BB	AA	AA	AA	AA	AA	BB	BB	BB	BB	AA	BB	BB	AA	AA	AA	BB	BB	AA	BB	AA	AA	BB	BB	BB	BB	BB	AA	BB	AA	BB	BB	BB	AA	AA	BB	AA	BB	AA	BB	BB	BB	BB
3064632|F|0--38:C>A_3B	3B	37.9098	BB	BB	BB	BB	BB	AA	AA	AA	AA	AA	BB	AA	BB	BB	AA	BB	BB	AA	AA	AA	BB	BB	AA	BB	AA	AA	BB	AA	BB	BB	BB	AA	BB	AA	AA	AA	BB	AA	BB	BB	BB	BB	AA	BB	BB	AA	BB
1010250|F|0--8:T>C_3B	3B	43.9267	AA	BB	BB	AA	BB	AA	AA	AA	AA	AA	BB	BB	BB	BB	AA	BB	BB	AA	AA	AA	BB	BB	BB	BB	AA	AA	BB	AA	BB	BB	BB	BB	BB	AA	AA	AA	BB	AA	BB	BB	BB	BB	AA	BB	AA	AA	BB
1102171|F|0--31:A>C_3B	3B	44.8826	AA	BB	BB	AA	BB	AA	AA	AA	AA	AA	BB	BB	BB	BB	AA	BB	BB	AA	AA	AA	BB	BB	BB	BB	AA	AA	BB	AA	BB	BB	BB	BB	BB	AA	AA	AA	BB	AA	BB	BB	BB	BB	AA	BB	AA	AA	BB
2276301|F|0--34:G>T_3B	3B	45.4252	AA	BB	BB	AA	BB	AA	AA	AA	AA	AA	BB	BB	BB	BB	AA	BB	BB	AA	AA	AA	BB	BB	BB	BB	AA	AA	BB	AA	BB	BB	BB	BB	BB	AA	AA	AA	BB	AA	BB	BB	BB	BB	AA	BB	AA	AA	BB
1110218|F|0--30:G>A_3B	3B	45.8378	AA	BB	BB	AA	BB	AA	AA	AA	AA	AA	BB	BB	BB	BB	AA	BB	BB	AA	AA	AA	BB	BB	BB	BB	AA	AA	BB	AA	-	BB	BB	-	BB	AA	AA	AA	BB	AA	BB	BB	BB	BB	AA	BB	AA	AA	BB
3944730|F|0--26:G>C_3B	3B	46.1149	AA	BB	BB	AA	BB	AA	AA	AA	AA	AA	BB	BB	BB	BB	AA	BB	BB	AA	AA	AA	BB	BB	BB	BB	AA	AA	BB	AA	BB	BB	BB	BB	BB	AA	AA	AA	BB	AA	BB	BB	BB	BB	AA	BB	AA	AA	BB
3064823|F|0--9:A>G_3B	3B	46.249	AA	BB	BB	AA	BB	AA	AA	AA	AA	AA	BB	BB	BB	BB	AA	BB	BB	AA	AA	AA	BB	BB	BB	BB	AA	AA	BB	AA	BB	BB	BB	BB	BB	AA	AA	AA	BB	AA	BB	BB	BB	BB	AA	BB	AA	AA	BB
3953568|F|0--56:T>A_3B	3B	51.7684	AA	BB	BB	AA	BB	AA	AA	AA	AA	AA	BB	AA	BB	BB	AA	BB	BB	AA	AA	AA	BB	AA	AA	BB	AA	AA	BB	AA	BB	BB	AA	BB	BB	AA	BB	AA	BB	AA	BB	BB	BB	BB	AA	BB	BB	AA	BB
1392570|F|0--22:A>G_3B	3B	51.7684	AA	BB	BB	AA	BB	AA	AA	AA	AA	AA	BB	AA	BB	BB	AA	BB	BB	AA	AA	AA	BB	AA	AA	BB	AA	AA	BB	AA	BB	BB	AA	BB	BB	AA	BB	AA	BB	AA	BB	BB	BB	BB	AA	BB	BB	AA	BB
3570170|F|0--40:A>G_3B	3B	51.7684	AA	BB	BB	AA	BB	AA	AA	AA	AA	AA	BB	AA	BB	BB	AA	BB	BB	AA	AA	AA	BB	AA	AA	BB	AA	AA	BB	AA	BB	BB	AA	BB	BB	AA	BB	AA	BB	AA	BB	BB	BB	BB	AA	BB	BB	AA	BB
996888|F|0--37:T>G_3B	3B	52.0433	AA	BB	BB	AA	BB	AA	AA	AA	AA	AA	BB	AA	BB	BB	AA	BB	BB	AA	AA	AA	BB	AA	AA	BB	AA	AA	BB	AA	BB	BB	AA	BB	BB	AA	BB	AA	BB	AA	BB	BB	BB	BB	AA	BB	BB	AA	BB
3025468|F|0--18:T>G_3B	3B	54.5735	AA	AA	BB	AA	BB	AA	AA	AA	AA	AA	BB	AA	BB	BB	AA	BB	BB	AA	AA	AA	BB	AA	AA	BB	AA	AA	BB	AA	BB	BB	AA	BB	BB	AA	BB	AA	BB	AA	BB	BB	BB	BB	AA	BB	BB	AA	BB
2259582|F|0--62:A>T_3B	3B	54.7076	AA	AA	BB	AA	BB	AA	AA	AA	AA	AA	BB	AA	BB	BB	AA	BB	BB	AA	AA	AA	BB	AA	AA	BB	AA	AA	BB	AA	BB	BB	AA	BB	BB	AA	BB	AA	BB	AA	BB	BB	BB	BB	AA	BB	BB	AA	BB
983255|F|0--39:A>G_3B	3B	54.8416	AA	AA	BB	AA	BB	AA	AA	AA	AA	AA	BB	AA	BB	BB	AA	BB	BB	AA	AA	AA	BB	AA	AA	BB	AA	AA	BB	AA	BB	BB	AA	BB	BB	AA	BB	AA	BB	AA	BB	BB	BB	BB	AA	BB	BB	AA	BB
978347|F|0--30:T>C_3B	3B	55.7954	AA	AA	BB	AA	BB	AA	AA	AA	AA	AA	BB	AA	BB	BB	AA	BB	BB	AA	AA	AA	BB	AA	AA	BB	AA	AA	BB	AA	BB	BB	AA	BB	BB	AA	BB	AA	BB	AA	BB	BB	BB	BB	AA	BB	BB	AA	BB
1055305|F|0--41:A>C_3B	3B	56.0642	AA	AA	BB	AA	BB	AA	AA	AA	AA	AA	BB	AA	BB	BB	AA	BB	BB	AA	AA	AA	BB	AA	AA	BB	AA	AA	BB	AA	BB	BB	AA	BB	BB	AA	BB	AA	BB	AA	BB	BB	BB	BB	AA	BB	BB	AA	BB
1127030|F|0--49:A>G_3B	3B	56.1983	AA	AA	BB	AA	BB	AA	AA	AA	AA	AA	BB	AA	BB	BB	AA	BB	BB	AA	AA	AA	BB	AA	AA	BB	AA	AA	BB	AA	BB	BB	AA	BB	BB	AA	BB	AA	BB	AA	BB	BB	BB	BB	AA	BB	BB	AA	BB
2303331|F|0--48:T>G_3B	3B	57.0242	AA	AA	BB	AA	BB	AA	AA	BB	AA	AA	BB	AA	BB	BB	AA	BB	BB	AA	AA	AA	BB	AA	AA	BB	AA	AA	BB	AA	BB	BB	AA	BB	BB	AA	BB	AA	-	AA	BB	BB	BB	BB	AA	BB	BB	AA	BB
3949235|F|0--51:A>G_3B	3B	59.3957	AA	AA	AA	AA	BB	AA	AA	BB	AA	AA	BB	AA	BB	BB	AA	BB	BB	AA	AA	BB	BB	AA	AA	BB	AA	AA	AA	AA	BB	BB	AA	BB	BB	AA	BB	AA	BB	AA	BB	BB	BB	BB	AA	BB	BB	AA	BB
2264164|F|0--55:G>A_3B	3B	59.9362	AA	AA	AA	AA	AA	AA	AA	BB	AA	AA	BB	AA	BB	BB	AA	BB	BB	AA	AA	BB	BB	AA	AA	BB	AA	AA	AA	AA	BB	BB	AA	BB	BB	AA	BB	AA	BB	AA	BB	BB	BB	BB	AA	BB	BB	AA	BB
2251282|F|0--57:G>A_3B	3B	61.4518	AA	AA	AA	AA	AA	AA	AA	BB	AA	AA	BB	AA	BB	BB	AA	BB	BB	AA	BB	BB	BB	AA	AA	BB	AA	AA	AA	AA	BB	BB	AA	BB	BB	AA	BB	AA	BB	AA	BB	BB	BB	BB	AA	BB	BB	AA	BB
1863248|F|0--26:G>T_3B	3B	63.3973	AA	AA	AA	AA	AA	AA	AA	BB	AA	AA	BB	AA	BB	BB	AA	BB	BB	AA	BB	BB	BB	AA	AA	BB	AA	AA	AA	BB	BB	BB	AA	BB	BB	AA	BB	AA	BB	AA	BB	BB	BB	BB	AA	BB	BB	AA	BB
3024566|F|0--31:T>G_3B	3B	63.6661	AA	AA	AA	AA	AA	AA	AA	BB	AA	AA	BB	AA	BB	BB	AA	BB	BB	AA	BB	BB	BB	AA	AA	BB	AA	AA	AA	BB	BB	BB	AA	BB	BB	AA	BB	AA	BB	AA	BB	BB	BB	BB	AA	BB	BB	AA	BB
4989681|F|0--56:T>C_3B	3B	63.9353	AA	AA	AA	AA	AA	AA	AA	BB	AA	AA	BB	AA	BB	BB	AA	BB	BB	AA	BB	BB	BB	AA	AA	BB	AA	AA	AA	BB	BB	BB	AA	BB	BB	AA	BB	AA	BB	AA	BB	BB	BB	BB	AA	BB	BB	AA	BB
4408436|F|0--23:G>C_3B	3B	64.7511	AA	AA	AA	AA	BB	AA	AA	BB	AA	AA	BB	AA	BB	BB	AA	BB	BB	AA	BB	BB	BB	AA	AA	BB	AA	AA	AA	BB	BB	BB	AA	BB	BB	BB	BB	AA	BB	AA	BB	BB	BB	BB	AA	BB	BB	AA	BB
1283998|F|0--27:G>A_3B	3B	65.0203	AA	AA	AA	AA	BB	BB	AA	BB	AA	AA	BB	AA	BB	BB	AA	BB	BB	AA	BB	BB	BB	AA	AA	BB	AA	AA	AA	BB	BB	BB	AA	BB	BB	BB	BB	BB	BB	AA	BB	BB	BB	BB	AA	BB	BB	AA	BB
1127723|F|0--9:T>G_3B	3B	65.1548	AA	AA	AA	AA	BB	BB	AA	BB	AA	AA	BB	AA	BB	BB	AA	BB	BB	AA	BB	BB	BB	AA	AA	BB	AA	AA	AA	BB	BB	BB	AA	BB	BB	BB	BB	BB	BB	AA	BB	BB	BB	BB	AA	AA	BB	AA	BB
2279707|F|0--54:T>G_3B	3B	68.8974	AA	AA	AA	AA	BB	AA	AA	BB	AA	AA	BB	AA	BB	BB	AA	AA	BB	AA	BB	BB	BB	AA	BB	BB	AA	AA	AA	BB	BB	BB	AA	BB	AA	BB	BB	AA	BB	AA	AA	BB	BB	BB	AA	AA	BB	AA	BB
1694782|F|0--16:C>T_3B	3B	69.1662	AA	AA	AA	AA	BB	AA	AA	BB	AA	AA	BB	AA	BB	BB	AA	AA	BB	AA	BB	BB	BB	AA	BB	BB	AA	AA	AA	BB	BB	BB	AA	BB	AA	BB	BB	AA	BB	AA	AA	BB	BB	BB	AA	AA	BB	AA	BB
2284541|F|0--63:G>A_3B	3B	73.2435	AA	AA	AA	AA	BB	AA	AA	BB	AA	AA	BB	AA	AA	BB	AA	AA	BB	BB	BB	BB	BB	AA	BB	BB	AA	AA	AA	AA	BB	AA	AA	BB	-	BB	BB	AA	BB	AA	AA	BB	BB	BB	AA	AA	BB	AA	BB
4910313|F|0--23:G>A_3B	3B	74.3785	AA	AA	AA	AA	BB	AA	AA	BB	AA	AA	BB	AA	AA	BB	BB	AA	BB	BB	BB	BB	BB	AA	BB	BB	AA	AA	AA	AA	BB	AA	AA	BB	AA	BB	BB	AA	BB	AA	AA	BB	BB	BB	AA	AA	BB	AA	BB
3944879|F|0--22:A>G_3B	3B	74.7828	AA	AA	AA	AA	AA	AA	AA	BB	AA	AA	BB	AA	AA	BB	BB	AA	BB	BB	BB	BB	BB	AA	BB	BB	AA	AA	AA	AA	BB	AA	AA	BB	AA	BB	BB	AA	BB	AA	AA	BB	BB	BB	AA	AA	BB	AA	BB
3034437|F|0--8:A>G_3B	3B	75.3234	AA	AA	AA	AA	AA	AA	AA	BB	AA	AA	BB	AA	AA	BB	BB	AA	BB	BB	BB	BB	BB	AA	BB	BB	BB	AA	AA	AA	BB	AA	AA	BB	AA	BB	BB	AA	BB	AA	AA	BB	BB	BB	AA	AA	BB	AA	BB
1001431|F|0--14:C>G_3B	3B	77.8536	AA	AA	AA	AA	AA	AA	AA	BB	AA	AA	BB	AA	AA	BB	BB	AA	BB	BB	BB	BB	BB	AA	BB	BB	BB	AA	AA	AA	BB	AA	AA	BB	AA	BB	BB	AA	BB	BB	AA	BB	AA	BB	AA	AA	BB	AA	BB
7165313|F|0--16:G>A_3B	3B	77.9877	AA	AA	AA	AA	AA	AA	AA	BB	AA	AA	BB	AA	AA	BB	BB	AA	BB	BB	BB	BB	BB	AA	BB	BB	BB	AA	AA	AA	BB	AA	AA	BB	AA	BB	BB	AA	BB	BB	AA	BB	AA	BB	AA	AA	BB	AA	BB
1009292|F|0--36:C>T_3B	3B	78.5282	AA	AA	AA	AA	AA	AA	AA	BB	AA	AA	BB	AA	AA	BB	BB	AA	BB	BB	BB	BB	BB	AA	BB	BB	BB	AA	AA	AA	BB	AA	AA	BB	AA	BB	BB	AA	BB	BB	AA	BB	AA	BB	AA	AA	BB	AA	BB
1862716|F|0--19:G>A_3B	3B	78.6623	AA	AA	AA	AA	AA	AA	AA	BB	AA	AA	BB	AA	AA	BB	BB	AA	BB	BB	BB	BB	BB	AA	BB	BB	BB	AA	AA	AA	BB	AA	AA	BB	AA	BB	BB	AA	BB	BB	AA	BB	AA	BB	AA	AA	BB	AA	BB
1003077|F|0--39:G>T_3B	3B	79.3398	AA	AA	AA	AA	AA	AA	AA	BB	AA	AA	BB	AA	AA	BB	BB	AA	AA	BB	BB	BB	BB	AA	BB	BB	BB	AA	AA	AA	BB	AA	AA	BB	AA	BB	BB	AA	BB	BB	AA	BB	AA	AA	AA	AA	BB	AA	BB
1110295|F|0--26:G>T_3B	3B	79.4739	AA	AA	AA	AA	AA	AA	AA	BB	AA	AA	BB	AA	AA	BB	BB	AA	AA	BB	BB	BB	BB	AA	BB	BB	BB	AA	AA	AA	BB	AA	AA	BB	AA	BB	BB	AA	BB	BB	AA	BB	AA	AA	AA	AA	BB	AA	BB
5004861|F|0--18:G>T_3B	3B	79.6079	AA	AA	AA	AA	AA	AA	AA	BB	AA	AA	BB	AA	AA	BB	BB	AA	AA	BB	BB	BB	BB	AA	BB	BB	BB	AA	AA	AA	BB	AA	AA	BB	AA	BB	BB	AA	BB	BB	AA	BB	AA	AA	AA	AA	BB	AA	BB
1103510|F|0--65:T>C_3B	3B	80.2855	AA	AA	AA	AA	AA	AA	AA	BB	AA	AA	BB	AA	AA	BB	BB	AA	AA	BB	BB	BB	BB	AA	BB	BB	BB	AA	AA	AA	BB	AA	AA	BB	AA	BB	BB	AA	BB	BB	AA	BB	AA	AA	AA	AA	BB	AA	BB
1261877|F|0--17:T>A_3B	3B	86.6449	AA	AA	AA	AA	AA	AA	BB	AA	AA	AA	BB	BB	AA	BB	AA	AA	AA	BB	BB	BB	BB	AA	BB	AA	BB	AA	AA	AA	BB	AA	AA	AA	AA	BB	BB	AA	BB	BB	AA	AA	AA	AA	AA	AA	BB	AA	BB
3064421|F|0--31:G>A_3B	3B	86.7789	AA	AA	AA	AA	AA	AA	BB	AA	AA	AA	BB	BB	AA	BB	AA	AA	AA	BB	BB	BB	BB	AA	BB	AA	BB	AA	AA	AA	BB	AA	AA	AA	AA	BB	BB	AA	BB	BB	AA	AA	AA	AA	AA	AA	BB	AA	BB
4541879|F|0--9:A>C_3B	3B	87.7401	AA	AA	AA	AA	AA	AA	BB	AA	AA	AA	BB	BB	AA	BB	AA	AA	AA	BB	BB	BB	BB	AA	BB	AA	BB	AA	AA	AA	BB	AA	AA	AA	AA	BB	BB	AA	BB	BB	AA	AA	AA	AA	AA	AA	BB	AA	BB
2256720|F|0--55:G>T_3B	3B	104.395	BB	AA	AA	AA	AA	AA	AA	BB	BB	AA	BB	BB	AA	BB	AA	AA	BB	BB	BB	AA	BB	AA	AA	AA	BB	BB	AA	AA	BB	AA	BB	AA	AA	AA	AA	AA	BB	BB	AA	AA	AA	AA	AA	AA	BB	AA	AA
1001691|F|0--32:A>G_3B	3B	104.664	BB	AA	AA	AA	AA	AA	AA	BB	BB	AA	BB	BB	AA	BB	AA	AA	BB	BB	BB	AA	BB	AA	AA	AA	BB	BB	AA	AA	BB	AA	BB	AA	AA	AA	AA	AA	BB	BB	AA	AA	AA	AA	AA	AA	BB	AA	AA
1028425|F|0--51:C>G_3B	3B	105.069	BB	AA	AA	AA	AA	AA	AA	BB	BB	AA	BB	BB	AA	BB	AA	AA	BB	BB	BB	AA	BB	AA	AA	AA	BB	BB	AA	AA	BB	AA	BB	AA	AA	AA	AA	AA	BB	BB	AA	AA	AA	AA	AA	AA	BB	AA	AA
1124292|F|0--34:A>G_3B	3B	126.296	AA	BB	BB	BB	AA	AA	BB	AA	BB	BB	AA	BB	BB	BB	AA	BB	BB	AA	AA	AA	AA	BB	AA	AA	BB	BB	BB	AA	AA	AA	AA	AA	AA	BB	AA	AA	BB	BB	AA	AA	AA	BB	AA	AA	BB	AA	AA
1116032|F|0--45:C>G_3B	3B	141.449	AA	BB	BB	BB	BB	AA	BB	BB	AA	BB	AA	AA	BB	AA	AA	AA	BB	AA	AA	AA	AA	AA	AA	AA	BB	BB	BB	AA	AA	AA	AA	AA	BB	BB	AA	AA	BB	AA	BB	AA	BB	BB	AA	AA	BB	BB	AA
1768958|F|0--20:G>A_3B	3B	142.403	AA	BB	BB	BB	BB	AA	BB	BB	AA	AA	AA	AA	BB	AA	AA	AA	BB	AA	AA	AA	AA	AA	AA	AA	BB	BB	BB	AA	AA	AA	AA	AA	BB	BB	AA	AA	BB	AA	BB	AA	BB	BB	AA	AA	BB	BB	AA
1218251|F|0--54:C>A_3B	3B	142.537	AA	BB	BB	BB	BB	AA	BB	BB	AA	AA	AA	AA	BB	AA	AA	AA	BB	AA	AA	AA	AA	AA	AA	AA	BB	BB	BB	-	AA	AA	AA	-	BB	BB	AA	AA	BB	AA	BB	AA	BB	BB	AA	AA	BB	BB	AA
3532862|F|0--12:A>T_3B	3B	142.671	AA	BB	BB	BB	BB	AA	BB	BB	AA	AA	AA	AA	BB	AA	AA	AA	BB	AA	AA	AA	AA	AA	AA	AA	BB	BB	BB	AA	AA	AA	AA	AA	BB	BB	AA	AA	BB	AA	BB	AA	BB	BB	AA	AA	BB	BB	AA
1260346|F|0--59:C>A_3B	3B	142.828	AA	BB	BB	BB	BB	AA	BB	BB	AA	AA	AA	AA	BB	AA	AA	AA	BB	AA	AA	AA	AA	AA	AA	AA	BB	BB	BB	AA	AA	AA	AA	AA	BB	BB	AA	AA	-	AA	BB	AA	BB	BB	AA	AA	AA	BB	AA
1099512|F|0--33:G>T_3B	3B	143.121	AA	BB	BB	BB	BB	AA	BB	BB	AA	AA	AA	AA	BB	AA	AA	AA	BB	AA	AA	AA	AA	AA	AA	AA	BB	BB	BB	AA	AA	AA	AA	AA	BB	BB	AA	AA	BB	AA	BB	AA	BB	BB	AA	AA	AA	BB	AA
3222238|F|0--23:C>G_3B	3B	143.256	AA	BB	BB	BB	BB	AA	BB	BB	AA	AA	AA	AA	BB	AA	AA	AA	BB	AA	AA	AA	AA	AA	AA	AA	BB	BB	BB	AA	AA	AA	AA	AA	BB	BB	AA	AA	BB	AA	BB	AA	BB	BB	AA	AA	AA	BB	AA
1083013|F|0--59:T>G_3B	3B	143.391	AA	BB	BB	BB	BB	AA	BB	BB	AA	AA	AA	AA	BB	AA	AA	AA	BB	AA	AA	AA	AA	AA	AA	AA	BB	BB	BB	AA	AA	AA	AA	-	BB	BB	AA	AA	BB	AA	BB	AA	BB	BB	AA	AA	AA	BB	AA
1116790|F|0--29:G>A_3B	3B	143.525	AA	BB	BB	BB	BB	AA	BB	BB	AA	AA	AA	AA	BB	AA	AA	AA	BB	AA	AA	AA	AA	AA	AA	AA	BB	BB	BB	AA	AA	AA	AA	AA	BB	BB	AA	AA	BB	AA	BB	AA	BB	BB	AA	AA	AA	BB	AA
5583036|F|0--35:T>C_3B	3B	144.34	AA	BB	BB	BB	BB	AA	BB	BB	AA	AA	AA	AA	BB	AA	AA	AA	BB	AA	AA	AA	AA	AA	AA	AA	BB	BB	BB	AA	AA	AA	AA	AA	BB	BB	AA	AA	BB	AA	BB	AA	BB	BB	AA	AA	AA	BB	AA
991697|F|0--57:C>A_3B	3B	144.88	AA	BB	BB	BB	BB	AA	BB	BB	AA	AA	AA	AA	BB	AA	AA	AA	BB	AA	AA	AA	AA	AA	AA	AA	BB	BB	BB	AA	AA	AA	AA	AA	BB	BB	AA	AA	BB	AA	BB	AA	BB	BB	AA	AA	AA	BB	AA
1106778|F|0--12:G>C_3B	3B	145.019	AA	BB	BB	BB	BB	AA	BB	BB	AA	AA	AA	AA	BB	AA	AA	AA	BB	AA	AA	AA	AA	AA	AA	AA	BB	BB	BB	AA	AA	AA	AA	AA	BB	BB	AA	AA	BB	AA	BB	AA	BB	BB	AA	AA	AA	BB	AA
1398946|F|0--32:G>A_3B	3B	145.019	AA	BB	BB	BB	BB	AA	BB	BB	AA	-	AA	AA	BB	AA	AA	AA	BB	AA	AA	AA	AA	AA	AA	AA	BB	BB	BB	AA	AA	AA	AA	AA	BB	BB	AA	AA	BB	AA	BB	AA	BB	BB	AA	AA	AA	BB	AA
1033938|F|0--26:A>T_3B	3B	148.767	AA	BB	BB	BB	BB	AA	AA	BB	AA	AA	AA	AA	AA	AA	AA	AA	BB	AA	AA	AA	AA	AA	AA	AA	BB	BB	BB	AA	AA	AA	BB	AA	BB	BB	AA	AA	BB	AA	BB	AA	BB	BB	AA	AA	AA	BB	AA
4910938|F|0--6:T>A_3B	3B	148.901	AA	BB	BB	BB	BB	AA	AA	BB	AA	AA	AA	AA	AA	AA	AA	AA	BB	AA	AA	AA	AA	AA	AA	AA	BB	BB	BB	AA	AA	AA	BB	AA	BB	BB	AA	AA	BB	AA	BB	AA	BB	BB	AA	AA	AA	BB	AA
3028096|F|0--7:G>C_3B	3B	149.306	AA	BB	BB	BB	BB	AA	AA	BB	AA	AA	AA	AA	AA	AA	AA	AA	BB	AA	AA	AA	AA	AA	AA	AA	BB	BB	BB	AA	AA	AA	BB	AA	BB	BB	AA	AA	BB	AA	BB	AA	BB	BB	AA	AA	AA	BB	AA
4993011|F|0--29:G>C_4B	4B	0	AA	AA	AA	AA	AA	AA	BB	BB	BB	AA	BB	AA	AA	AA	BB	AA	BB	BB	AA	BB	BB	BB	BB	AA	BB	AA	AA	BB	BB	AA	AA	AA	BB	AA	BB	AA	AA	AA	BB	AA	AA	AA	BB	BB	BB	BB	BB
5412102|F|0--27:G>C_4B	4B	3.89837	AA	AA	AA	AA	AA	AA	BB	AA	BB	AA	BB	AA	AA	AA	BB	AA	BB	BB	AA	BB	BB	BB	BB	AA	AA	AA	AA	BB	BB	AA	AA	AA	BB	AA	BB	AA	AA	AA	BB	AA	AA	AA	BB	BB	BB	BB	BB
1228144|F|0--7:A>G_4B	4B	4.16763	AA	AA	AA	AA	AA	AA	BB	AA	BB	AA	BB	AA	AA	AA	BB	AA	BB	BB	AA	BB	BB	BB	BB	AA	AA	AA	AA	BB	BB	AA	AA	AA	BB	AA	BB	AA	-	AA	BB	-	AA	-	BB	BB	BB	BB	BB
1093869|F|0--13:C>G_4B	4B	4.30211	AA	AA	AA	AA	AA	AA	BB	AA	BB	AA	BB	AA	AA	AA	BB	AA	BB	BB	AA	BB	BB	BB	BB	AA	AA	AA	AA	BB	BB	AA	AA	AA	BB	AA	BB	AA	AA	AA	BB	AA	AA	AA	BB	BB	BB	BB	BB
3064433|F|0--16:C>A_4B	4B	4.84268	AA	AA	AA	AA	AA	AA	BB	AA	BB	AA	BB	AA	AA	AA	BB	AA	BB	BB	AA	BB	BB	BB	BB	AA	AA	AA	AA	BB	BB	AA	AA	AA	BB	AA	BB	AA	AA	AA	BB	AA	BB	AA	BB	BB	BB	BB	BB
1126725|F|0--48:T>C_4B	4B	9.69397	AA	AA	AA	AA	AA	BB	BB	AA	BB	AA	BB	AA	AA	AA	BB	AA	BB	BB	AA	BB	AA	BB	BB	AA	AA	AA	AA	BB	BB	AA	AA	AA	BB	AA	BB	AA	AA	AA	BB	AA	BB	AA	BB	BB	BB	BB	BB
1215458|F|0--47:A>G_4B	4B	10.2367	AA	AA	AA	AA	AA	BB	BB	AA	BB	AA	BB	AA	AA	AA	BB	AA	BB	BB	AA	BB	AA	BB	BB	AA	AA	AA	AA	BB	BB	AA	AA	AA	BB	AA	AA	AA	AA	AA	BB	AA	BB	AA	BB	BB	BB	BB	BB
1346922|F|0--58:A>G_4B	4B	10.371	AA	AA	AA	AA	AA	BB	BB	AA	BB	AA	BB	AA	AA	AA	BB	AA	BB	BB	AA	BB	AA	BB	BB	AA	AA	AA	AA	BB	BB	AA	AA	AA	BB	AA	AA	AA	AA	AA	BB	AA	BB	AA	BB	BB	BB	-	BB
1036721|F|0--31:G>T_4B	4B	10.5055	AA	AA	AA	AA	AA	BB	BB	AA	BB	AA	BB	AA	AA	AA	BB	AA	BB	BB	AA	BB	AA	BB	BB	AA	AA	AA	AA	BB	BB	AA	AA	AA	BB	AA	AA	AA	AA	AA	BB	AA	BB	AA	BB	BB	BB	BB	BB
1051159|F|0--37:G>A_4B	4B	10.64	AA	AA	AA	AA	AA	BB	BB	AA	BB	AA	BB	AA	AA	AA	BB	AA	BB	BB	AA	BB	AA	BB	BB	AA	AA	AA	AA	BB	BB	AA	AA	AA	BB	AA	AA	AA	AA	AA	BB	AA	BB	AA	BB	BB	BB	BB	BB
3955316|F|0--19:A>C_4B	4B	12.8763	BB	AA	BB	AA	AA	BB	BB	AA	BB	AA	BB	AA	AA	AA	BB	AA	BB	BB	AA	BB	AA	BB	BB	AA	AA	AA	AA	BB	BB	AA	BB	AA	BB	AA	AA	AA	AA	AA	BB	BB	BB	AA	BB	BB	AA	BB	BB
1265612|F|0--32:G>A_4B	4B	25.9158	BB	AA	BB	BB	AA	BB	BB	AA	BB	AA	BB	BB	AA	AA	AA	AA	BB	BB	BB	BB	BB	BB	BB	AA	AA	AA	BB	BB	BB	BB	BB	BB	BB	AA	AA	AA	AA	AA	BB	BB	BB	AA	BB	BB	AA	BB	BB
3943111|F|0--32:A>G_4B	4B	26.1846	BB	AA	BB	BB	AA	BB	BB	AA	BB	AA	BB	BB	AA	AA	AA	AA	BB	BB	BB	BB	BB	BB	BB	AA	AA	AA	BB	BB	BB	BB	BB	BB	BB	AA	AA	AA	AA	AA	BB	BB	BB	AA	BB	BB	AA	BB	BB
983836|F|0--47:T>C_4B	4B	26.3186	BB	AA	BB	BB	AA	BB	BB	AA	BB	AA	BB	BB	AA	AA	AA	AA	BB	BB	BB	BB	BB	BB	BB	AA	AA	AA	BB	BB	BB	BB	BB	BB	BB	AA	AA	AA	AA	AA	BB	BB	BB	AA	BB	BB	AA	BB	BB
4404598|F|0--11:G>C_4B	4B	26.4527	BB	AA	BB	BB	AA	BB	BB	AA	BB	AA	BB	BB	AA	AA	AA	AA	BB	BB	BB	BB	BB	BB	BB	AA	AA	AA	BB	BB	AA	BB	BB	BB	BB	AA	AA	AA	AA	AA	BB	BB	BB	AA	BB	BB	AA	BB	BB
1088389|F|0--13:A>G_4B	4B	26.9932	BB	AA	BB	BB	AA	BB	BB	AA	BB	AA	BB	BB	AA	AA	AA	AA	BB	BB	BB	BB	BB	BB	BB	AA	AA	AA	BB	BB	AA	BB	BB	BB	BB	AA	AA	AA	AA	AA	BB	BB	BB	AA	BB	BB	AA	BB	BB
1102155|F|0--14:G>C_4B	4B	27.1273	BB	AA	BB	BB	AA	BB	BB	AA	BB	AA	BB	BB	AA	AA	AA	AA	BB	BB	BB	BB	BB	BB	BB	AA	AA	AA	BB	BB	AA	BB	BB	BB	BB	AA	AA	AA	AA	AA	BB	BB	BB	AA	BB	BB	AA	BB	BB
1104788|F|0--14:G>A_4B	4B	27.9426	BB	AA	BB	BB	AA	BB	BB	AA	BB	AA	BB	BB	AA	AA	AA	AA	BB	BB	BB	BB	BB	BB	BB	AA	AA	AA	BB	BB	AA	BB	BB	BB	BB	AA	AA	AA	AA	AA	BB	BB	BB	AA	BB	BB	AA	BB	BB
3020741|F|0--35:G>T_4B	4B	30.4728	BB	AA	BB	BB	AA	BB	BB	AA	BB	AA	BB	BB	AA	AA	AA	AA	BB	BB	BB	BB	BB	BB	BB	AA	AA	AA	BB	BB	AA	BB	BB	BB	BB	AA	AA	AA	AA	AA	BB	BB	BB	AA	BB	BB	AA	BB	BB
1666611|F|0--45:T>A_4B	4B	31.0134	BB	AA	BB	BB	AA	BB	BB	AA	BB	AA	BB	BB	AA	AA	AA	AA	BB	BB	BB	BB	BB	BB	BB	AA	AA	AA	BB	BB	AA	BB	BB	BB	BB	AA	AA	AA	AA	AA	BB	BB	BB	AA	BB	BB	AA	BB	BB
5332164|F|0--35:A>G_4B	4B	31.1474	BB	AA	BB	BB	AA	BB	BB	AA	BB	AA	BB	BB	AA	AA	AA	AA	BB	BB	BB	BB	BB	BB	BB	AA	AA	AA	BB	BB	AA	BB	BB	BB	BB	AA	AA	AA	AA	AA	BB	BB	BB	AA	BB	BB	AA	BB	BB
1026550|F|0--42:T>C_4B	4B	31.2815	BB	AA	BB	BB	AA	BB	BB	AA	BB	AA	BB	BB	AA	AA	AA	AA	BB	BB	BB	BB	BB	BB	BB	AA	AA	AA	BB	BB	AA	BB	AA	BB	BB	AA	AA	AA	AA	AA	BB	BB	BB	AA	BB	BB	AA	BB	BB
1239661|F|0--31:G>C_4B	4B	31.822	BB	AA	BB	BB	AA	BB	BB	AA	BB	AA	BB	BB	AA	AA	AA	AA	BB	BB	BB	BB	BB	BB	BB	AA	AA	AA	BB	BB	AA	BB	AA	BB	BB	AA	AA	AA	AA	AA	BB	BB	BB	AA	BB	BB	AA	BB	BB
4991438|F|0--38:C>T_4B	4B	32.2269	BB	AA	BB	BB	AA	BB	BB	AA	BB	AA	BB	BB	AA	AA	AA	AA	BB	BB	BB	BB	BB	BB	BB	AA	AA	AA	BB	BB	AA	BB	AA	BB	BB	AA	AA	AA	AA	AA	BB	BB	BB	AA	BB	BB	AA	BB	BB
1302339|F|0--26:C>A_4B	4B	32.6318	BB	AA	BB	BB	AA	BB	BB	AA	BB	AA	BB	BB	AA	AA	AA	AA	BB	BB	BB	BB	BB	BB	BB	AA	AA	AA	BB	BB	AA	BB	AA	BB	BB	AA	AA	AA	AA	AA	BB	BB	BB	BB	BB	BB	AA	BB	BB
985354|F|0--53:A>C_4B	4B	33.865	BB	AA	BB	BB	AA	BB	BB	AA	BB	BB	BB	BB	AA	AA	AA	AA	BB	BB	BB	BB	BB	BB	BB	AA	AA	AA	BB	BB	AA	BB	AA	BB	BB	AA	AA	AA	AA	AA	BB	BB	BB	BB	BB	BB	AA	BB	BB
3222467|F|0--7:C>T_4B	4B	36.2477	BB	AA	BB	BB	AA	BB	BB	AA	AA	BB	BB	BB	AA	AA	AA	AA	BB	BB	BB	BB	BB	BB	BB	AA	AA	AA	BB	BB	AA	BB	AA	BB	BB	AA	AA	AA	BB	AA	BB	BB	BB	BB	BB	BB	AA	BB	BB
3028936|F|0--26:C>T_4B	4B	40.6193	BB	AA	BB	BB	AA	BB	BB	AA	AA	BB	BB	BB	AA	AA	AA	AA	BB	BB	BB	BB	BB	BB	BB	AA	AA	BB	BB	AA	AA	BB	AA	BB	BB	AA	AA	BB	BB	AA	BB	BB	BB	BB	BB	BB	BB	BB	AA
1094836|F|0--33:A>G_4B	4B	42.1373	BB	AA	BB	BB	AA	BB	BB	AA	AA	BB	BB	BB	AA	AA	AA	AA	BB	BB	BB	BB	BB	BB	BB	AA	AA	BB	BB	AA	AA	BB	AA	BB	BB	AA	AA	BB	BB	AA	BB	BB	BB	BB	BB	BB	BB	BB	AA
1230129|F|0--13:T>C_4B	4B	42.1373	BB	AA	BB	BB	AA	BB	BB	AA	AA	BB	BB	BB	AA	AA	AA	AA	BB	BB	BB	BB	BB	BB	BB	AA	AA	BB	BB	AA	AA	BB	AA	BB	BB	AA	AA	BB	BB	AA	BB	BB	BB	BB	BB	-	BB	BB	AA
1090257|F|0--26:A>G_4B	4B	42.5438	BB	AA	BB	BB	AA	BB	BB	AA	AA	BB	BB	BB	AA	AA	AA	AA	BB	BB	BB	BB	BB	BB	BB	AA	AA	BB	BB	AA	AA	BB	AA	BB	BB	AA	AA	BB	BB	AA	BB	BB	BB	BB	BB	BB	BB	BB	AA
1111507|F|0--65:G>T_4B	4B	42.8215	BB	AA	BB	BB	AA	BB	BB	AA	AA	BB	BB	BB	AA	AA	AA	AA	BB	BB	BB	BB	BB	BB	BB	AA	AA	BB	BB	AA	AA	BB	AA	BB	BB	AA	AA	BB	BB	AA	BB	BB	BB	BB	BB	BB	BB	BB	AA
1229034|F|0--9:G>A_4B	4B	43.5084	BB	AA	BB	BB	AA	BB	BB	AA	AA	BB	BB	BB	AA	AA	AA	AA	BB	BB	BB	BB	BB	BB	BB	AA	AA	BB	BB	AA	AA	BB	AA	BB	BB	AA	AA	BB	BB	AA	BB	BB	BB	BB	BB	BB	BB	BB	AA
1019765|F|0--30:C>A_4B	4B	43.5084	BB	AA	BB	BB	AA	BB	BB	AA	AA	BB	BB	BB	AA	AA	AA	AA	BB	BB	BB	-	BB	BB	BB	AA	AA	BB	-	AA	AA	-	AA	BB	BB	AA	AA	BB	BB	AA	BB	BB	BB	BB	BB	BB	BB	BB	AA
1019765|F|0--47:A>G_4B	4B	43.5084	BB	AA	BB	BB	AA	BB	BB	AA	AA	BB	BB	BB	AA	AA	AA	AA	BB	BB	BB	BB	BB	BB	BB	AA	AA	BB	BB	AA	AA	BB	AA	BB	BB	AA	AA	BB	BB	AA	BB	BB	BB	BB	BB	BB	BB	BB	AA
984259|F|0--15:G>A_4B	4B	44.1864	BB	AA	BB	BB	AA	BB	BB	AA	AA	BB	BB	BB	AA	AA	AA	AA	BB	BB	BB	BB	BB	BB	BB	AA	AA	BB	BB	AA	AA	BB	AA	BB	BB	AA	AA	BB	BB	AA	BB	BB	BB	BB	BB	BB	BB	BB	AA
1079988|F|0--31:C>T_4B	4B	45.9877	BB	AA	BB	BB	AA	BB	BB	AA	AA	BB	BB	AA	AA	AA	AA	AA	BB	BB	BB	BB	AA	BB	BB	AA	BB	BB	BB	AA	AA	BB	AA	BB	BB	AA	AA	BB	BB	AA	BB	BB	BB	BB	BB	BB	BB	BB	AA
1068895|F|0--6:A>G_4B	4B	46.1217	BB	AA	BB	BB	AA	BB	BB	AA	AA	BB	AA	AA	AA	AA	AA	AA	BB	BB	BB	BB	AA	BB	BB	AA	BB	BB	BB	AA	AA	BB	AA	BB	BB	AA	AA	BB	BB	AA	BB	BB	BB	BB	BB	BB	BB	BB	AA
1104000|F|0--13:G>T_4B	4B	47.4921	BB	AA	BB	BB	AA	BB	BB	AA	AA	BB	AA	AA	AA	AA	AA	AA	BB	BB	AA	BB	AA	BB	BB	AA	BB	BB	AA	BB	AA	BB	AA	BB	BB	AA	AA	BB	BB	AA	BB	BB	BB	BB	BB	BB	BB	BB	AA
4005186|F|0--13:G>T_4B	4B	48.2243	BB	AA	BB	BB	AA	BB	BB	AA	AA	BB	AA	AA	AA	AA	AA	AA	BB	BB	AA	BB	AA	BB	BB	AA	BB	BB	AA	BB	AA	BB	AA	BB	BB	AA	AA	BB	BB	AA	BB	BB	BB	BB	BB	BB	BB	BB	AA
3023809|F|0--8:G>C_4B	4B	48.4931	BB	AA	BB	BB	AA	BB	BB	AA	AA	BB	AA	AA	AA	AA	AA	AA	BB	BB	AA	BB	AA	BB	BB	AA	BB	BB	AA	BB	AA	BB	AA	BB	BB	AA	AA	BB	BB	AA	BB	BB	BB	BB	BB	BB	BB	BB	AA
1300722|F|0--28:A>C_4B	4B	49.1707	BB	AA	BB	BB	AA	BB	BB	AA	AA	BB	AA	AA	AA	AA	AA	AA	BB	BB	AA	BB	AA	BB	BB	AA	BB	BB	AA	BB	AA	BB	AA	BB	BB	AA	AA	BB	BB	AA	BB	BB	BB	BB	BB	BB	BB	BB	AA
1127388|F|0--57:G>C_4B	4B	49.8482	BB	AA	BB	BB	AA	BB	BB	AA	AA	BB	AA	AA	AA	AA	BB	AA	BB	BB	AA	BB	AA	BB	BB	AA	BB	BB	AA	BB	AA	BB	AA	BB	BB	AA	AA	BB	BB	AA	BB	BB	BB	BB	BB	BB	BB	BB	AA
1216468|F|0--41:G>C_4B	4B	49.9823	BB	AA	BB	BB	AA	BB	BB	AA	AA	BB	AA	AA	AA	AA	BB	AA	BB	BB	AA	BB	AA	BB	BB	AA	BB	BB	AA	BB	AA	BB	AA	BB	BB	AA	AA	BB	BB	AA	BB	BB	BB	BB	BB	BB	BB	BB	AA
1090750|F|0--9:C>G_4B	4B	50.1163	BB	AA	BB	BB	AA	BB	BB	AA	AA	BB	AA	AA	AA	AA	BB	AA	BB	BB	AA	BB	AA	BB	BB	AA	BB	BB	AA	BB	AA	BB	AA	BB	BB	AA	AA	BB	BB	AA	BB	BB	BB	BB	BB	BB	BB	BB	AA
7343164|F|0--7:T>C_4B	4B	50.2504	BB	AA	BB	BB	AA	BB	BB	AA	AA	BB	AA	AA	AA	AA	BB	AA	BB	BB	AA	BB	AA	BB	BB	AA	BB	BB	AA	BB	AA	BB	AA	BB	BB	AA	AA	BB	BB	AA	BB	BB	BB	AA	BB	BB	BB	BB	AA
1386841|F|0--53:G>C_4B	4B	51.0657	BB	AA	BB	BB	AA	BB	BB	AA	AA	BB	AA	AA	AA	AA	BB	AA	BB	BB	AA	BB	AA	BB	BB	AA	BB	BB	AA	BB	AA	BB	AA	BB	BB	AA	AA	BB	BB	AA	BB	BB	BB	AA	BB	BB	BB	BB	AA
1079338|F|0--66:G>T_4B	4B	52.1587	BB	AA	BB	BB	AA	BB	BB	AA	AA	BB	AA	AA	AA	AA	BB	AA	BB	BB	AA	BB	AA	BB	BB	AA	AA	BB	AA	BB	AA	BB	AA	BB	BB	AA	AA	BB	BB	AA	BB	BB	BB	AA	BB	BB	BB	BB	AA
3025431|F|0--20:A>C_4B	4B	60.3046	BB	AA	BB	BB	AA	AA	BB	AA	AA	BB	AA	AA	AA	AA	BB	AA	BB	BB	AA	BB	AA	AA	BB	AA	AA	BB	BB	BB	AA	BB	BB	BB	BB	AA	AA	BB	BB	AA	BB	AA	BB	AA	BB	BB	BB	BB	AA
4393686|F|0--29:C>G_4B	4B	64.5057	BB	AA	BB	BB	AA	AA	BB	AA	AA	BB	AA	AA	AA	AA	BB	AA	BB	AA	AA	BB	AA	AA	BB	AA	AA	BB	BB	BB	AA	BB	BB	BB	AA	AA	AA	-	BB	AA	BB	AA	BB	AA	-	BB	BB	BB	AA
3222471|F|0--22:A>G_4B	4B	66.0394	BB	AA	AA	BB	BB	AA	BB	BB	AA	BB	AA	AA	AA	AA	BB	AA	BB	AA	AA	BB	AA	AA	BB	AA	AA	BB	BB	BB	AA	BB	BB	BB	AA	AA	AA	BB	BB	AA	BB	AA	BB	AA	BB	BB	BB	BB	AA
12772610|F|0--27:G>C_4B	4B	66.3083	BB	AA	AA	BB	BB	AA	BB	BB	AA	BB	AA	AA	AA	AA	BB	AA	BB	AA	AA	BB	AA	AA	BB	-	AA	BB	BB	BB	AA	BB	BB	BB	AA	AA	AA	BB	BB	AA	BB	AA	BB	AA	BB	BB	BB	BB	AA
3941944|F|0--68:T>C_4B	4B	71.9873	BB	AA	AA	BB	BB	AA	BB	BB	AA	BB	AA	AA	AA	AA	BB	AA	BB	AA	AA	BB	AA	AA	BB	AA	AA	BB	AA	BB	AA	BB	BB	BB	AA	AA	AA	BB	AA	BB	BB	AA	BB	AA	BB	BB	BB	BB	AA
1129203|F|0--42:T>C_4B	4B	73.8379	BB	AA	AA	BB	BB	AA	BB	BB	AA	BB	AA	AA	AA	AA	AA	AA	BB	AA	BB	BB	AA	AA	BB	AA	AA	-	AA	BB	AA	BB	BB	AA	AA	AA	AA	BB	AA	BB	BB	AA	BB	AA	BB	AA	BB	BB	AA
1230592|F|0--38:G>A_4B	4B	81.2036	BB	AA	AA	BB	BB	AA	BB	BB	AA	BB	BB	AA	AA	AA	AA	AA	BB	AA	BB	BB	BB	AA	BB	AA	AA	AA	AA	BB	AA	BB	BB	AA	AA	AA	BB	BB	BB	AA	BB	AA	BB	AA	AA	AA	AA	BB	AA
1054800|F|0--49:T>C_4B	4B	81.3376	BB	AA	AA	BB	BB	AA	BB	BB	AA	BB	BB	AA	AA	AA	AA	AA	BB	AA	BB	BB	BB	AA	BB	AA	AA	AA	AA	BB	AA	BB	BB	AA	AA	AA	BB	BB	BB	AA	BB	AA	BB	AA	AA	AA	AA	BB	AA
3064475|F|0--8:G>A_4B	4B	81.742	BB	AA	AA	BB	BB	AA	BB	BB	AA	BB	BB	AA	AA	AA	AA	AA	BB	AA	BB	BB	BB	AA	BB	AA	AA	AA	AA	BB	AA	BB	BB	AA	AA	AA	BB	BB	BB	AA	BB	AA	BB	AA	AA	AA	AA	BB	AA
3064734|F|0--44:T>A_5B	5B	0	AA	BB	AA	BB	AA	BB	AA	BB	BB	AA	BB	AA	BB	AA	AA	AA	BB	AA	BB	AA	BB	BB	BB	AA	BB	BB	AA	BB	AA	BB	AA	BB	AA	AA	AA	BB	AA	BB	AA	BB	BB	AA	BB	BB	AA	AA	AA
1155119|F|0--61:C>G_5B	5B	2.09586	AA	BB	AA	BB	AA	BB	AA	BB	BB	AA	AA	AA	BB	AA	AA	AA	BB	AA	BB	AA	BB	BB	BB	AA	BB	BB	AA	BB	AA	BB	AA	BB	AA	AA	AA	BB	AA	BB	AA	BB	BB	AA	BB	BB	AA	AA	AA
2252718|F|0--48:C>A_5B	5B	4.48418	AA	BB	AA	BB	AA	BB	AA	BB	BB	AA	AA	AA	BB	AA	AA	AA	BB	AA	BB	AA	BB	BB	BB	AA	BB	BB	AA	BB	AA	BB	AA	BB	AA	AA	AA	BB	AA	BB	AA	BB	BB	AA	BB	BB	AA	AA	AA
1268749|F|0--53:A>G_5B	5B	11.7208	AA	BB	AA	BB	BB	AA	AA	BB	AA	AA	AA	AA	BB	BB	AA	BB	BB	AA	BB	AA	BB	BB	BB	AA	BB	BB	AA	BB	AA	BB	AA	BB	AA	AA	AA	BB	AA	BB	AA	BB	BB	AA	BB	AA	BB	AA	AA
1246640|F|0--14:C>G_5B	5B	12.1278	AA	BB	AA	BB	BB	AA	AA	BB	AA	AA	AA	AA	BB	BB	AA	BB	BB	AA	BB	AA	BB	BB	BB	AA	BB	BB	AA	BB	AA	BB	AA	BB	AA	AA	AA	BB	-	BB	AA	BB	BB	AA	BB	AA	BB	AA	AA
4002322|F|0--20:C>G_5B	5B	33.9884	AA	BB	BB	BB	BB	AA	AA	BB	AA	AA	AA	AA	AA	BB	BB	AA	BB	BB	AA	AA	BB	BB	BB	BB	BB	BB	BB	BB	AA	BB	AA	BB	BB	AA	AA	AA	BB	AA	AA	BB	AA	BB	AA	AA	BB	AA	AA
1085755|F|0--41:C>G_5B	5B	34.1225	AA	BB	BB	BB	BB	AA	AA	BB	AA	AA	AA	AA	AA	BB	BB	AA	BB	BB	AA	AA	BB	BB	BB	BB	BB	BB	BB	BB	AA	BB	AA	BB	BB	AA	AA	AA	BB	AA	AA	BB	AA	BB	AA	AA	BB	AA	AA
3024637|F|0--9:C>A_5B	5B	35.4964	AA	BB	BB	BB	BB	AA	AA	BB	AA	AA	AA	AA	AA	BB	BB	AA	BB	BB	AA	AA	AA	BB	BB	BB	BB	BB	BB	BB	AA	BB	AA	BB	BB	AA	AA	AA	BB	AA	BB	BB	AA	BB	AA	AA	BB	AA	AA
1033510|F|0--57:T>C_5B	5B	35.6305	AA	BB	BB	BB	BB	AA	AA	BB	AA	AA	AA	AA	AA	BB	BB	AA	BB	BB	AA	AA	AA	BB	BB	BB	BB	BB	BB	BB	AA	BB	AA	BB	BB	AA	AA	AA	BB	AA	BB	BB	AA	BB	AA	AA	BB	AA	AA
980333|F|0--31:G>T_5B	5B	36.7236	AA	AA	BB	BB	BB	AA	AA	BB	AA	AA	AA	AA	AA	BB	BB	AA	BB	BB	AA	AA	AA	BB	BB	BB	BB	BB	BB	BB	AA	BB	AA	BB	BB	AA	AA	AA	BB	BB	BB	BB	AA	BB	AA	AA	BB	AA	AA
1098068|F|0--56:T>G_5B	5B	37.5389	AA	AA	BB	BB	BB	AA	AA	BB	AA	AA	AA	AA	AA	BB	BB	AA	BB	BB	AA	AA	AA	BB	BB	BB	BB	BB	BB	BB	AA	BB	AA	BB	BB	AA	AA	AA	BB	BB	BB	BB	AA	BB	AA	AA	AA	AA	AA
6041702|F|0--8:C>T_5B	5B	39.4843	AA	AA	BB	BB	BB	AA	AA	BB	AA	AA	AA	AA	AA	BB	BB	AA	BB	BB	AA	AA	AA	BB	BB	BB	BB	BB	BB	BB	AA	BB	AA	BB	BB	BB	AA	AA	BB	BB	BB	BB	AA	BB	AA	AA	AA	AA	AA
1008590|F|0--29:A>C_5B	5B	39.7658	AA	AA	BB	BB	BB	AA	AA	BB	AA	AA	AA	AA	AA	BB	BB	AA	BB	BB	AA	AA	AA	BB	BB	BB	BB	BB	BB	BB	AA	BB	AA	BB	BB	BB	AA	AA	BB	BB	BB	BB	AA	BB	AA	AA	AA	AA	AA
2260601|F|0--26:C>G_5B	5B	41.4224	AA	AA	BB	BB	BB	AA	AA	BB	AA	AA	AA	AA	AA	BB	BB	AA	BB	BB	AA	AA	AA	BB	BB	BB	BB	BB	BB	BB	AA	BB	AA	BB	BB	BB	AA	AA	BB	BB	BB	BB	AA	BB	AA	AA	AA	AA	AA
3947302|F|0--40:G>T_5B	5B	41.5565	AA	AA	BB	BB	BB	AA	AA	BB	AA	AA	AA	AA	AA	BB	BB	AA	BB	BB	AA	AA	AA	BB	BB	BB	BB	BB	BB	BB	AA	BB	AA	BB	BB	BB	AA	AA	BB	BB	BB	BB	AA	BB	AA	AA	AA	AA	AA
2276144|F|0--10:G>T_5B	5B	48.4377	AA	AA	BB	BB	BB	AA	AA	BB	AA	AA	AA	BB	AA	BB	AA	AA	BB	BB	AA	AA	BB	-	BB	BB	BB	BB	BB	BB	AA	BB	AA	BB	BB	BB	AA	AA	BB	BB	BB	BB	AA	BB	AA	AA	BB	AA	AA
3028213|F|0--5:A>G_5B	5B	48.5756	AA	AA	BB	BB	BB	AA	AA	BB	AA	AA	AA	BB	AA	BB	AA	AA	BB	BB	AA	AA	BB	BB	BB	BB	BB	BB	BB	BB	AA	BB	AA	BB	BB	BB	AA	AA	BB	BB	BB	BB	AA	BB	AA	AA	BB	AA	AA
1246469|F|0--20:C>G_5B	5B	48.847	AA	AA	BB	BB	BB	AA	AA	BB	AA	AA	AA	BB	AA	BB	AA	AA	BB	BB	AA	AA	BB	BB	BB	BB	BB	BB	BB	BB	AA	BB	AA	BB	BB	BB	AA	AA	BB	BB	BB	BB	AA	BB	AA	AA	-	AA	AA
998726|F|0--46:G>A_5B	5B	48.847	AA	AA	BB	BB	BB	AA	AA	BB	AA	AA	AA	BB	AA	BB	AA	AA	BB	BB	AA	AA	BB	BB	BB	BB	BB	BB	BB	BB	AA	BB	AA	BB	BB	BB	AA	AA	BB	BB	BB	BB	AA	BB	AA	AA	BB	AA	AA
1080193|F|0--44:G>A_5B	5B	48.847	AA	AA	BB	BB	BB	AA	AA	BB	AA	AA	AA	BB	AA	BB	AA	AA	BB	BB	AA	AA	BB	BB	BB	BB	BB	BB	BB	BB	AA	BB	AA	BB	BB	BB	AA	AA	BB	BB	-	BB	AA	BB	AA	AA	BB	AA	AA
4395235|F|0--6:A>T_5B	5B	56.0836	AA	AA	AA	BB	AA	AA	BB	BB	AA	AA	AA	BB	BB	BB	AA	BB	BB	BB	AA	AA	BB	BB	BB	BB	BB	BB	BB	AA	AA	BB	AA	BB	BB	AA	AA	AA	BB	BB	BB	BB	AA	BB	BB	AA	AA	AA	AA
4535773|F|0--31:A>G_5B	5B	57.3167	AA	AA	AA	BB	AA	AA	BB	BB	AA	AA	BB	BB	BB	BB	AA	BB	BB	BB	AA	AA	BB	BB	BB	BB	BB	BB	BB	AA	AA	BB	AA	BB	BB	AA	AA	AA	BB	BB	BB	BB	AA	BB	BB	AA	AA	AA	AA
1027811|F|0--32:C>G_5B	5B	58.9748	AA	AA	BB	BB	AA	AA	BB	BB	AA	BB	BB	BB	BB	BB	AA	BB	BB	BB	AA	AA	BB	BB	BB	BB	BB	BB	BB	AA	AA	BB	AA	BB	BB	AA	AA	AA	BB	BB	BB	BB	AA	BB	BB	AA	AA	AA	AA
1217283|F|0--19:T>A_5B	5B	59.9286	AA	AA	BB	BB	AA	AA	BB	BB	AA	BB	BB	BB	BB	BB	AA	BB	BB	BB	AA	AA	BB	BB	BB	BB	BB	BB	BB	AA	AA	BB	AA	BB	BB	AA	AA	AA	BB	BB	BB	BB	AA	BB	BB	AA	AA	AA	AA
1103311|F|0--23:C>G_5B	5B	60.0626	AA	AA	BB	BB	AA	AA	BB	BB	AA	BB	BB	BB	BB	BB	AA	BB	BB	BB	AA	AA	BB	BB	BB	BB	BB	BB	BB	AA	AA	BB	AA	BB	BB	AA	AA	AA	BB	BB	BB	BB	AA	BB	BB	AA	AA	AA	AA
1211026|F|0--31:A>T_5B	5B	60.1967	AA	AA	BB	BB	AA	AA	BB	BB	AA	BB	BB	BB	BB	BB	AA	BB	BB	BB	AA	AA	BB	BB	BB	BB	BB	BB	BB	AA	AA	BB	AA	BB	BB	AA	AA	AA	BB	BB	BB	BB	AA	BB	BB	AA	AA	AA	AA
1204508|F|0--53:G>C_5B	5B	64.8887	AA	AA	BB	BB	AA	AA	BB	BB	AA	BB	AA	BB	BB	BB	AA	AA	BB	BB	AA	AA	AA	BB	BB	BB	BB	BB	BB	AA	AA	BB	AA	BB	BB	AA	AA	AA	BB	BB	BB	BB	AA	AA	BB	AA	AA	AA	AA
3064623|F|0--29:C>T_5B	5B	65.5663	AA	AA	BB	BB	AA	AA	BB	BB	AA	BB	AA	BB	BB	BB	AA	AA	BB	BB	AA	AA	AA	BB	BB	BB	BB	BB	BB	AA	AA	BB	AA	BB	BB	AA	AA	AA	BB	BB	BB	BB	AA	AA	BB	AA	AA	AA	AA
1151739|F|0--14:A>G_5B	5B	65.7003	AA	AA	BB	BB	AA	AA	BB	BB	AA	BB	AA	BB	BB	BB	AA	AA	BB	BB	AA	AA	AA	BB	BB	BB	BB	BB	BB	AA	AA	BB	AA	BB	BB	AA	AA	AA	BB	BB	BB	BB	AA	AA	BB	AA	AA	AA	AA
996776|F|0--40:G>C_5B	5B	66.1047	AA	AA	BB	BB	AA	AA	BB	BB	AA	BB	AA	BB	BB	BB	AA	AA	BB	BB	AA	AA	AA	BB	BB	BB	BB	BB	BB	AA	AA	BB	AA	BB	BB	AA	AA	AA	BB	BB	BB	BB	AA	AA	BB	AA	AA	AA	AA
1126675|F|0--13:T>G_5B	5B	66.2387	AA	AA	BB	BB	AA	AA	BB	BB	AA	BB	AA	BB	BB	BB	AA	AA	BB	BB	AA	AA	AA	BB	BB	BB	BB	BB	BB	AA	AA	BB	AA	BB	BB	AA	AA	AA	BB	BB	BB	BB	AA	AA	BB	AA	AA	AA	AA
3385016|F|0--28:C>T_5B	5B	75.5211	AA	AA	BB	AA	AA	AA	AA	BB	BB	BB	AA	BB	BB	BB	AA	AA	BB	BB	BB	AA	BB	BB	BB	BB	BB	BB	AA	AA	AA	BB	AA	BB	AA	AA	BB	AA	AA	BB	BB	BB	AA	AA	BB	AA	AA	BB	AA
1093317|F|0--48:C>G_5B	5B	75.6553	AA	AA	BB	AA	AA	AA	AA	BB	BB	BB	AA	BB	BB	BB	AA	AA	BB	BB	BB	AA	BB	BB	BB	BB	BB	BB	AA	AA	AA	BB	AA	BB	AA	AA	BB	AA	AA	BB	BB	BB	AA	AA	BB	AA	AA	BB	AA
1143552|F|0--59:T>G_5B	5B	75.9242	AA	AA	BB	AA	AA	BB	AA	BB	BB	BB	AA	BB	BB	BB	AA	AA	BB	BB	BB	AA	BB	BB	BB	BB	BB	BB	AA	AA	AA	BB	AA	BB	AA	AA	BB	AA	AA	BB	BB	BB	AA	AA	BB	AA	AA	BB	AA
4991269|F|0--60:A>G_5B	5B	76.0587	AA	AA	BB	AA	AA	BB	AA	BB	BB	BB	AA	BB	BB	BB	AA	AA	BB	BB	BB	AA	BB	BB	BB	BB	BB	BB	AA	AA	-	BB	AA	BB	AA	AA	BB	AA	AA	BB	BB	BB	AA	AA	BB	AA	AA	BB	AA
1110826|F|0--56:G>C_5B	5B	81.7373	AA	AA	BB	AA	AA	BB	AA	BB	BB	BB	AA	BB	BB	BB	AA	AA	BB	AA	BB	AA	BB	BB	BB	BB	AA	BB	AA	AA	BB	BB	AA	BB	AA	AA	BB	AA	AA	BB	BB	BB	AA	AA	BB	BB	AA	BB	AA
992373|F|0--45:G>T_5B	5B	83.3954	AA	AA	BB	AA	AA	BB	AA	BB	BB	BB	AA	BB	BB	BB	AA	AA	BB	AA	BB	AA	BB	BB	BB	BB	AA	BB	AA	AA	BB	BB	AA	BB	AA	AA	BB	AA	AA	BB	BB	BB	AA	AA	BB	BB	AA	BB	AA
1102231|F|0--54:T>A_5B	5B	85.0534	AA	BB	BB	AA	AA	BB	AA	BB	BB	BB	AA	AA	BB	BB	AA	AA	BB	AA	BB	AA	BB	BB	BB	BB	AA	BB	AA	AA	BB	BB	AA	BB	AA	AA	BB	AA	AA	BB	BB	BB	AA	AA	BB	BB	AA	BB	AA
4009857|F|0--31:C>A_5B	5B	85.8687	AA	BB	BB	AA	AA	BB	AA	BB	BB	AA	AA	AA	BB	BB	AA	AA	BB	AA	BB	AA	BB	BB	BB	BB	AA	BB	AA	AA	BB	BB	AA	BB	AA	AA	BB	AA	AA	BB	BB	BB	AA	AA	BB	BB	AA	BB	AA
3021808|F|0--6:A>G_5B	5B	86.2731	AA	BB	BB	AA	AA	BB	AA	BB	BB	AA	AA	AA	BB	BB	AA	AA	AA	AA	BB	AA	BB	BB	BB	BB	AA	BB	AA	AA	BB	BB	AA	BB	AA	AA	BB	AA	AA	BB	BB	BB	AA	AA	BB	BB	AA	BB	AA
1123453|F|0--25:A>C_5B	5B	86.4071	AA	BB	BB	AA	AA	BB	AA	BB	BB	AA	AA	AA	BB	BB	AA	AA	AA	AA	BB	AA	BB	BB	BB	BB	AA	BB	AA	AA	BB	BB	AA	BB	AA	AA	BB	AA	AA	BB	BB	BB	AA	AA	BB	BB	AA	BB	AA
1125898|F|0--46:T>C_5B	5B	87.2224	AA	BB	BB	AA	AA	BB	AA	BB	BB	AA	AA	AA	BB	BB	AA	AA	AA	AA	BB	AA	BB	BB	BB	BB	AA	BB	AA	AA	BB	BB	AA	BB	BB	AA	BB	AA	AA	BB	BB	BB	AA	AA	BB	BB	AA	BB	AA
1242652|F|0--25:A>G_5B	5B	87.3564	AA	BB	BB	AA	AA	BB	AA	BB	BB	AA	AA	AA	BB	BB	AA	AA	AA	AA	BB	AA	BB	BB	BB	BB	AA	BB	AA	AA	BB	BB	AA	BB	BB	AA	BB	AA	AA	BB	BB	BB	AA	AA	BB	BB	AA	BB	AA
1093121|F|0--16:G>A_5B	5B	88.3091	AA	BB	BB	AA	AA	BB	AA	BB	BB	AA	AA	AA	BB	BB	AA	AA	AA	AA	BB	AA	BB	BB	BB	BB	AA	BB	AA	AA	BB	-	AA	BB	BB	AA	BB	-	AA	BB	BB	BB	AA	AA	BB	BB	AA	AA	AA
3020376|F|0--12:G>A_5B	5B	88.4818	AA	BB	BB	AA	AA	BB	AA	BB	BB	AA	AA	AA	BB	BB	AA	AA	AA	AA	BB	AA	BB	BB	BB	BB	AA	BB	AA	AA	BB	BB	AA	BB	BB	AA	BB	AA	AA	BB	AA	BB	AA	AA	BB	BB	AA	AA	AA
1037417|F|0--61:C>T_5B	5B	89.0224	AA	BB	BB	AA	AA	BB	AA	BB	BB	AA	AA	AA	BB	BB	AA	AA	AA	AA	BB	AA	BB	BB	BB	BB	AA	BB	AA	AA	BB	BB	AA	BB	BB	AA	BB	AA	AA	BB	AA	BB	AA	AA	BB	BB	AA	AA	AA
3027753|F|0--16:G>A_5B	5B	90.8237	AA	BB	AA	AA	AA	BB	AA	BB	BB	AA	AA	AA	BB	BB	AA	AA	AA	AA	BB	AA	BB	BB	BB	BB	AA	BB	AA	BB	BB	BB	AA	BB	BB	AA	BB	AA	AA	BB	AA	BB	AA	AA	BB	BB	BB	AA	AA
3023142|F|0--11:G>C_5B	5B	97.0112	AA	BB	AA	AA	AA	BB	AA	BB	BB	AA	AA	AA	AA	BB	BB	AA	AA	AA	BB	AA	BB	BB	BB	BB	BB	BB	AA	BB	BB	BB	AA	BB	BB	AA	BB	AA	AA	BB	AA	BB	AA	AA	BB	BB	BB	AA	AA
1062453|F|0--60:T>G_5B	5B	97.1453	AA	BB	AA	BB	AA	BB	AA	BB	BB	AA	AA	AA	AA	BB	BB	AA	AA	AA	BB	AA	BB	BB	BB	BB	BB	BB	AA	BB	BB	BB	AA	BB	BB	AA	BB	AA	AA	BB	AA	BB	AA	AA	BB	BB	BB	AA	AA
1034859|F|0--66:C>A_5B	5B	103.167	AA	BB	AA	BB	AA	BB	AA	BB	BB	AA	AA	AA	AA	BB	BB	AA	AA	AA	BB	AA	BB	BB	BB	BB	BB	BB	AA	BB	BB	BB	BB	BB	BB	BB	BB	AA	AA	BB	AA	AA	AA	AA	BB	BB	BB	AA	AA
3935580|F|0--29:C>G_5B	5B	104.126	AA	BB	AA	BB	AA	BB	AA	BB	BB	AA	AA	AA	AA	BB	BB	AA	AA	AA	BB	AA	BB	BB	BB	BB	BB	BB	AA	BB	BB	BB	BB	BB	BB	BB	BB	AA	AA	BB	AA	AA	AA	AA	BB	BB	BB	AA	AA
3935580|F|0--51:A>G_5B	5B	104.126	AA	BB	AA	BB	AA	BB	AA	BB	BB	AA	AA	AA	AA	BB	BB	AA	AA	AA	BB	AA	BB	BB	-	BB	BB	BB	AA	BB	BB	BB	BB	BB	BB	BB	BB	AA	AA	BB	AA	AA	AA	AA	BB	BB	BB	AA	AA
7352178|F|0--15:T>C_5B	5B	104.126	AA	BB	AA	BB	AA	BB	AA	BB	BB	AA	AA	AA	AA	BB	BB	AA	AA	AA	BB	AA	BB	BB	BB	BB	BB	BB	AA	BB	BB	BB	BB	BB	BB	BB	BB	AA	AA	BB	AA	AA	AA	AA	BB	BB	BB	AA	AA
1007448|F|0--29:G>A_5B	5B	104.126	AA	BB	AA	BB	AA	BB	AA	BB	BB	AA	AA	AA	AA	BB	BB	AA	AA	AA	BB	AA	BB	BB	BB	BB	BB	BB	AA	BB	BB	BB	BB	BB	BB	BB	BB	AA	AA	BB	AA	AA	AA	-	BB	BB	BB	AA	AA
1077815|F|0--68:G>T_5B	5B	104.263	AA	BB	AA	BB	AA	BB	AA	BB	BB	AA	AA	AA	AA	BB	BB	AA	AA	AA	BB	AA	BB	BB	BB	BB	BB	BB	AA	BB	BB	BB	BB	BB	BB	BB	BB	AA	AA	BB	AA	AA	AA	-	BB	BB	BB	AA	AA
2283326|F|0--9:T>G_5B	5B	104.263	AA	BB	AA	BB	AA	BB	AA	BB	BB	AA	AA	AA	AA	BB	BB	AA	AA	AA	BB	AA	BB	BB	BB	BB	BB	BB	AA	BB	BB	BB	BB	BB	BB	BB	BB	AA	AA	BB	AA	AA	AA	AA	BB	BB	BB	AA	AA
3025749|F|0--10:A>G_5B	5B	104.941	AA	BB	AA	BB	AA	BB	AA	BB	BB	AA	AA	AA	AA	BB	BB	AA	AA	AA	BB	AA	BB	BB	BB	BB	BB	BB	AA	BB	BB	BB	BB	BB	BB	BB	BB	AA	AA	BB	AA	AA	AA	AA	BB	BB	BB	AA	AA
991922|F|0--36:G>C_5B	5B	105.756	AA	BB	AA	BB	AA	BB	AA	BB	BB	AA	AA	AA	AA	BB	BB	AA	AA	AA	BB	AA	BB	BB	BB	BB	BB	BB	AA	BB	BB	BB	BB	BB	BB	BB	BB	AA	AA	BB	AA	AA	AA	AA	BB	BB	BB	AA	AA
3953880|F|0--14:T>C_5B	5B	109.811	AA	BB	AA	BB	AA	AA	AA	BB	BB	BB	AA	AA	AA	BB	BB	AA	AA	AA	AA	AA	BB	BB	BB	BB	BB	BB	AA	BB	BB	BB	BB	BB	BB	BB	BB	AA	AA	BB	AA	AA	AA	AA	BB	BB	BB	AA	AA
1123571|F|0--21:A>G_5B	5B	110.216	AA	BB	AA	BB	AA	AA	AA	BB	BB	BB	AA	AA	AA	BB	BB	AA	AA	AA	AA	AA	BB	BB	BB	BB	BB	BB	AA	BB	BB	BB	BB	BB	BB	BB	BB	AA	BB	BB	AA	AA	AA	AA	BB	BB	BB	AA	AA
1245661|F|0--56:C>G_5B	5B	111.031	AA	BB	AA	BB	AA	AA	AA	BB	BB	BB	AA	AA	AA	BB	BB	AA	AA	AA	AA	AA	BB	BB	BB	BB	BB	BB	AA	BB	BB	BB	BB	BB	BB	BB	BB	BB	BB	BB	AA	AA	AA	AA	BB	BB	BB	AA	AA
1026653|F|0--6:A>C_5B	5B	111.3	AA	BB	AA	BB	AA	AA	AA	BB	BB	BB	AA	AA	AA	BB	BB	AA	AA	AA	AA	AA	BB	BB	BB	BB	BB	BB	AA	BB	BB	BB	BB	BB	BB	BB	BB	BB	BB	BB	AA	AA	AA	AA	BB	BB	BB	AA	AA
995094|F|0--32:T>G_5B	5B	112.674	AA	BB	AA	BB	AA	AA	AA	BB	BB	BB	AA	AA	AA	BB	BB	AA	AA	AA	AA	AA	BB	BB	BB	BB	BB	BB	AA	BB	BB	BB	BB	BB	BB	BB	BB	BB	BB	BB	AA	AA	AA	AA	BB	BB	BB	AA	AA
1092268|F|0--33:G>C_5B	5B	116.416	AA	BB	AA	BB	AA	AA	AA	BB	BB	BB	AA	BB	AA	BB	AA	AA	AA	BB	AA	AA	BB	BB	BB	BB	BB	BB	AA	BB	BB	BB	BB	BB	BB	BB	BB	BB	BB	BB	-	AA	AA	AA	BB	BB	BB	AA	AA
3023286|F|0--11:C>G_5B	5B	123.123	BB	AA	AA	BB	AA	AA	AA	BB	AA	BB	AA	BB	AA	BB	AA	AA	BB	BB	AA	BB	BB	BB	BB	BB	BB	BB	AA	BB	AA	BB	BB	BB	BB	BB	BB	BB	BB	BB	AA	AA	AA	AA	BB	BB	BB	BB	AA
4910836|F|0--16:C>T_5B	5B	123.257	BB	AA	AA	BB	AA	AA	AA	BB	AA	BB	AA	BB	AA	BB	AA	AA	BB	BB	AA	BB	BB	BB	BB	BB	BB	BB	-	BB	AA	BB	BB	BB	BB	BB	BB	BB	BB	BB	-	AA	AA	-	BB	BB	BB	BB	AA
3940038|F|0--5:T>C_5B	5B	123.661	BB	AA	AA	BB	AA	AA	AA	BB	AA	BB	AA	BB	AA	BB	AA	AA	BB	BB	AA	BB	BB	BB	BB	BB	BB	BB	AA	BB	AA	BB	BB	BB	BB	BB	BB	BB	BB	BB	AA	AA	AA	AA	BB	BB	BB	BB	AA
3938812|F|0--16:T>C_5B	5B	124.339	BB	AA	AA	BB	AA	AA	AA	BB	AA	BB	AA	BB	AA	BB	AA	AA	BB	BB	AA	BB	BB	BB	BB	BB	BB	BB	AA	BB	AA	BB	BB	BB	BB	BB	BB	BB	BB	BB	AA	AA	AA	AA	BB	BB	BB	BB	AA
1083023|F|0--34:C>T_5B	5B	125.432	BB	AA	AA	BB	BB	AA	AA	BB	AA	BB	AA	BB	AA	BB	AA	AA	BB	BB	AA	BB	BB	BB	BB	BB	BB	BB	AA	BB	AA	BB	BB	BB	BB	BB	BB	BB	BB	BB	AA	AA	AA	AA	BB	BB	BB	BB	AA
1049883|F|0--54:C>A_5B	5B	125.566	BB	AA	AA	BB	BB	AA	AA	BB	AA	BB	AA	BB	AA	BB	AA	AA	BB	BB	AA	BB	BB	BB	BB	BB	BB	BB	AA	BB	AA	BB	BB	BB	BB	BB	BB	BB	BB	BB	AA	AA	AA	AA	BB	BB	BB	BB	AA
1066047|F|0--13:T>G_5B	5B	125.7	BB	AA	AA	BB	BB	AA	AA	BB	AA	BB	AA	BB	AA	BB	AA	AA	BB	BB	AA	BB	BB	BB	BB	BB	BB	BB	AA	BB	AA	BB	BB	BB	BB	BB	BB	BB	BB	BB	AA	AA	AA	AA	BB	BB	BB	BB	AA
2260678|F|0--59:G>C_5B	5B	127.216	BB	AA	BB	BB	BB	AA	AA	BB	AA	BB	AA	BB	AA	BB	AA	AA	BB	BB	AA	BB	BB	BB	BB	BB	BB	BB	AA	BB	AA	BB	BB	BB	BB	BB	BB	BB	BB	BB	AA	AA	AA	AA	AA	BB	BB	BB	AA
988579|F|0--5:A>T_5B	5B	128.59	BB	AA	BB	BB	BB	AA	AA	BB	AA	BB	AA	BB	AA	BB	AA	AA	BB	BB	AA	BB	BB	BB	BB	BB	BB	BB	AA	BB	AA	AA	BB	BB	BB	BB	BB	BB	BB	BB	AA	AA	AA	AA	AA	BB	BB	BB	AA
1217198|F|0--9:G>A_5B	5B	128.858	BB	AA	BB	BB	BB	AA	AA	BB	AA	BB	AA	BB	AA	BB	AA	AA	BB	BB	AA	BB	BB	BB	BB	BB	BB	BB	AA	BB	AA	AA	BB	BB	BB	BB	BB	BB	BB	BB	AA	AA	AA	AA	AA	BB	BB	BB	AA
1054614|F|0--33:C>T_5B	5B	129.399	BB	AA	BB	BB	BB	AA	AA	BB	AA	BB	AA	BB	AA	BB	AA	AA	BB	BB	AA	BB	BB	BB	BB	BB	BB	BB	AA	BB	AA	AA	BB	BB	BB	BB	BB	BB	BB	BB	AA	AA	AA	AA	AA	BB	BB	BB	AA
1151573|F|0--5:C>T_5B	5B	132.343	AA	AA	BB	BB	BB	AA	AA	BB	AA	BB	AA	BB	AA	BB	AA	AA	BB	BB	AA	BB	BB	BB	BB	BB	BB	BB	-	BB	AA	AA	BB	AA	BB	BB	AA	BB	BB	BB	AA	AA	AA	AA	AA	BB	BB	BB	AA
3021745|F|0--32:A>T_5B	5B	133.328	AA	AA	BB	BB	BB	AA	AA	BB	AA	BB	AA	BB	AA	BB	AA	AA	BB	BB	AA	BB	BB	BB	BB	BB	BB	BB	AA	BB	AA	AA	BB	AA	BB	BB	AA	BB	BB	BB	AA	AA	AA	AA	AA	BB	BB	BB	AA
3026522|F|0--28:A>T_5B	5B	134.282	AA	AA	BB	BB	BB	AA	AA	BB	AA	BB	AA	BB	AA	BB	AA	AA	BB	BB	BB	BB	BB	BB	BB	BB	BB	BB	AA	BB	AA	AA	BB	AA	BB	BB	AA	BB	BB	BB	AA	AA	AA	AA	AA	BB	BB	BB	AA
3064777|F|0--27:G>A_5B	5B	140.129	AA	AA	BB	BB	BB	BB	AA	BB	AA	BB	AA	BB	AA	BB	AA	AA	BB	BB	BB	BB	AA	BB	BB	BB	BB	BB	AA	BB	AA	AA	BB	AA	BB	BB	AA	BB	BB	BB	AA	AA	AA	AA	AA	BB	BB	BB	AA
1004603|F|0--42:G>C_5B	5B	140.398	AA	AA	BB	BB	BB	BB	AA	BB	AA	BB	AA	BB	AA	BB	AA	AA	BB	BB	BB	BB	AA	BB	BB	BB	BB	BB	AA	BB	AA	AA	BB	AA	BB	BB	AA	BB	BB	BB	AA	AA	AA	AA	AA	BB	BB	BB	AA
1266853|F|0--35:T>G_5B	5B	141.492	AA	BB	BB	BB	BB	BB	AA	BB	AA	BB	AA	BB	AA	BB	AA	AA	BB	BB	BB	BB	AA	BB	BB	BB	BB	BB	AA	BB	AA	AA	BB	AA	BB	BB	AA	BB	BB	BB	AA	AA	AA	AA	AA	BB	BB	BB	AA
11863185|F|0--28:G>A_5B	5B	141.626	AA	BB	BB	BB	BB	BB	AA	BB	AA	BB	AA	BB	AA	BB	AA	AA	BB	BB	BB	BB	AA	BB	BB	BB	BB	BB	AA	BB	AA	AA	BB	AA	BB	BB	AA	BB	BB	BB	AA	AA	AA	AA	AA	BB	BB	BB	AA
1254180|F|0--58:G>C_5B	5B	141.895	AA	BB	BB	BB	BB	BB	AA	BB	AA	BB	AA	BB	AA	BB	AA	AA	BB	BB	BB	BB	AA	BB	BB	BB	BB	BB	AA	BB	AA	AA	BB	AA	BB	BB	AA	BB	BB	BB	AA	AA	AA	AA	AA	BB	BB	BB	AA
1103345|F|0--53:T>C_5B	5B	142.163	AA	BB	BB	BB	BB	BB	AA	BB	AA	BB	AA	BB	AA	BB	AA	AA	BB	BB	BB	BB	AA	BB	BB	BB	BB	BB	AA	BB	AA	AA	BB	AA	BB	BB	AA	BB	BB	BB	AA	BB	AA	AA	AA	BB	BB	BB	AA
1278530|F|0--17:A>T_5B	5B	143.679	AA	BB	BB	BB	BB	BB	AA	BB	AA	BB	AA	BB	AA	BB	AA	BB	BB	BB	BB	BB	AA	BB	BB	BB	BB	BB	AA	BB	AA	AA	BB	AA	BB	BB	AA	BB	BB	BB	AA	BB	AA	AA	AA	BB	BB	BB	AA
1091414|F|0--19:G>T_5B	5B	146.657	AA	BB	BB	AA	BB	BB	AA	BB	AA	BB	AA	BB	AA	BB	AA	BB	BB	BB	BB	BB	AA	BB	BB	BB	BB	BB	AA	AA	AA	AA	BB	AA	AA	BB	AA	BB	BB	BB	AA	BB	AA	BB	AA	BB	BB	BB	AA
1087974|F|0--43:G>T_5B	5B	147.22	AA	BB	BB	AA	BB	BB	AA	BB	AA	BB	AA	BB	AA	BB	AA	BB	BB	BB	BB	BB	AA	BB	BB	BB	BB	BB	AA	AA	AA	AA	BB	AA	AA	BB	AA	BB	BB	BB	AA	BB	AA	BB	AA	AA	BB	BB	AA
1769151|F|0--24:A>T_5B	5B	147.22	AA	BB	BB	AA	BB	BB	AA	BB	AA	BB	AA	BB	AA	BB	AA	BB	BB	BB	BB	BB	AA	BB	BB	BB	BB	BB	AA	AA	AA	AA	BB	AA	AA	BB	AA	BB	BB	BB	AA	BB	AA	BB	AA	AA	BB	BB	AA
1050615|F|0--32:C>T_6B	6B	0	BB	AA	BB	BB	AA	BB	AA	AA	AA	AA	AA	BB	BB	AA	AA	BB	BB	AA	BB	BB	BB	AA	BB	BB	AA	AA	BB	BB	BB	AA	BB	BB	BB	AA	AA	BB	AA	BB	BB	AA	AA	AA	BB	BB	AA	AA	BB
7352407|F|0--17:C>G_6B	6B	2.38275	BB	AA	BB	BB	AA	BB	AA	AA	AA	AA	AA	BB	BB	AA	AA	BB	BB	AA	BB	BB	BB	AA	BB	BB	AA	AA	AA	BB	AA	AA	BB	BB	BB	AA	AA	BB	AA	BB	BB	AA	AA	AA	BB	BB	AA	AA	BB
4992440|F|0--33:G>C_6B	6B	4.3298	BB	AA	BB	BB	AA	BB	AA	AA	AA	AA	AA	BB	BB	AA	AA	BB	BB	AA	BB	BB	BB	AA	BB	BB	AA	AA	AA	BB	AA	AA	BB	BB	BB	AA	AA	BB	AA	BB	BB	BB	AA	AA	BB	BB	AA	AA	BB
1129442|F|0--54:G>A_6B	6B	5.03861	BB	AA	BB	BB	AA	BB	AA	AA	AA	AA	AA	BB	BB	AA	AA	BB	BB	AA	BB	BB	BB	AA	BB	BB	AA	AA	AA	BB	AA	AA	BB	BB	-	AA	AA	BB	AA	BB	AA	BB	AA	AA	BB	BB	AA	AA	BB
1023576|F|0--23:C>G_6B	6B	5.37554	BB	AA	BB	BB	AA	BB	AA	AA	AA	AA	AA	BB	BB	AA	AA	BB	BB	AA	BB	BB	BB	AA	BB	BB	AA	AA	AA	BB	AA	AA	BB	BB	BB	AA	AA	BB	AA	BB	AA	BB	AA	AA	BB	BB	AA	AA	BB
3021816|F|0--34:T>C_6B	6B	6.19393	BB	AA	BB	BB	AA	BB	AA	AA	AA	AA	AA	BB	BB	AA	AA	BB	BB	AA	BB	BB	BB	AA	BB	BB	AA	AA	AA	BB	AA	AA	BB	BB	BB	AA	AA	BB	AA	BB	AA	BB	AA	BB	BB	BB	AA	AA	BB
1102210|F|0--59:G>A_6B	6B	7.01881	BB	AA	BB	BB	AA	BB	AA	AA	AA	AA	AA	BB	BB	AA	AA	BB	BB	AA	BB	AA	BB	AA	BB	BB	AA	AA	AA	BB	AA	AA	BB	BB	BB	AA	AA	BB	AA	BB	AA	BB	AA	BB	BB	BB	AA	AA	BB
1211971|F|0--16:A>G_6B	6B	10.7506	BB	AA	BB	BB	AA	BB	AA	AA	AA	AA	BB	BB	BB	BB	AA	BB	BB	AA	BB	AA	BB	AA	BB	BB	AA	BB	AA	BB	AA	AA	BB	BB	BB	AA	AA	BB	AA	BB	AA	BB	AA	BB	AA	BB	AA	AA	BB
1058967|F|0--25:G>A_6B	6B	11.8437	BB	AA	BB	BB	AA	BB	AA	AA	AA	AA	BB	BB	BB	BB	AA	BB	BB	AA	BB	AA	BB	AA	BB	BB	AA	BB	AA	BB	AA	AA	BB	BB	BB	AA	AA	BB	AA	BB	AA	BB	AA	BB	AA	BB	AA	AA	BB
2279590|F|0--45:A>G_6B	6B	11.9781	BB	AA	BB	BB	AA	BB	AA	AA	AA	AA	BB	BB	BB	BB	AA	BB	BB	AA	BB	AA	BB	AA	BB	BB	AA	BB	AA	BB	AA	AA	BB	BB	BB	AA	AA	BB	AA	BB	-	BB	AA	BB	AA	BB	AA	AA	BB
3025475|F|0--32:C>G_6B	6B	12.5189	BB	AA	BB	BB	AA	BB	AA	AA	AA	AA	BB	BB	BB	BB	AA	BB	BB	AA	BB	AA	BB	AA	BB	BB	AA	BB	AA	BB	AA	AA	BB	BB	BB	AA	AA	BB	AA	BB	AA	BB	AA	BB	AA	BB	AA	AA	BB
2277095|F|0--11:G>C_6B	6B	17.7256	BB	AA	BB	BB	AA	BB	AA	AA	AA	AA	BB	BB	AA	BB	AA	BB	BB	AA	BB	AA	BB	AA	BB	BB	BB	BB	AA	BB	-	BB	BB	BB	BB	AA	AA	BB	AA	BB	AA	BB	AA	BB	AA	BB	AA	AA	BB
1206706|F|0--10:G>T_6B	6B	18.1513	BB	AA	BB	BB	AA	BB	AA	AA	AA	AA	BB	BB	AA	BB	AA	BB	BB	AA	BB	AA	BB	AA	BB	BB	BB	BB	AA	BB	AA	BB	BB	BB	BB	AA	AA	BB	AA	BB	AA	BB	AA	BB	AA	BB	AA	AA	BB
1132684|F|0--43:G>A_6B	6B	18.1513	BB	AA	BB	BB	AA	BB	AA	AA	AA	AA	BB	BB	AA	BB	AA	BB	BB	AA	BB	AA	BB	AA	BB	BB	BB	BB	AA	BB	AA	BB	BB	BB	BB	AA	AA	BB	AA	BB	AA	BB	AA	BB	AA	BB	AA	AA	BB
2276124|F|0--37:G>C_6B	6B	18.2854	BB	AA	BB	BB	AA	BB	AA	AA	AA	AA	BB	BB	AA	BB	AA	BB	BB	AA	BB	AA	BB	AA	BB	BB	BB	BB	AA	BB	AA	BB	BB	BB	BB	AA	AA	BB	AA	BB	AA	BB	AA	BB	AA	BB	AA	AA	BB
1165819|F|0--20:G>C_6B	6B	18.8259	BB	AA	BB	BB	AA	BB	AA	AA	AA	AA	BB	BB	AA	BB	AA	BB	BB	AA	BB	AA	BB	AA	BB	BB	BB	BB	AA	BB	AA	BB	BB	BB	BB	AA	AA	BB	AA	BB	AA	BB	AA	BB	AA	BB	AA	AA	BB
1060775|F|0--57:G>T_6B	6B	19.5035	BB	AA	BB	BB	AA	BB	AA	AA	AA	AA	BB	BB	AA	BB	AA	BB	BB	AA	BB	AA	BB	AA	BB	BB	BB	BB	AA	BB	AA	BB	BB	BB	BB	AA	AA	BB	AA	BB	AA	BB	AA	BB	AA	BB	AA	AA	BB
1091751|F|0--59:C>T_6B	6B	19.6436	BB	AA	BB	BB	AA	BB	AA	AA	AA	AA	BB	BB	AA	BB	AA	BB	BB	AA	BB	AA	BB	AA	BB	BB	BB	BB	AA	BB	AA	BB	BB	BB	BB	AA	AA	BB	AA	BB	AA	BB	AA	BB	AA	BB	-	AA	BB
1127262|F|0--42:C>T_6B	6B	20.8704	BB	AA	BB	BB	AA	BB	AA	AA	AA	AA	BB	BB	AA	BB	AA	BB	BB	AA	BB	AA	BB	AA	BB	BB	BB	BB	AA	BB	AA	BB	-	BB	BB	AA	AA	BB	AA	BB	AA	BB	BB	BB	AA	BB	AA	AA	BB
21699662|F|0--47:T>G_6B	6B	21.2747	BB	AA	BB	BB	AA	BB	AA	AA	AA	AA	BB	BB	AA	BB	AA	BB	BB	AA	BB	AA	BB	AA	BB	BB	BB	BB	AA	BB	AA	BB	BB	BB	BB	AA	AA	BB	AA	BB	AA	BB	BB	BB	AA	BB	AA	AA	BB
1102779|F|0--20:A>G_6B	6B	22.5078	BB	AA	BB	BB	AA	BB	AA	AA	AA	AA	BB	BB	AA	BB	AA	BB	BB	AA	BB	AA	BB	AA	BB	BB	BB	BB	AA	BB	AA	BB	BB	BB	BB	AA	AA	AA	AA	BB	AA	BB	BB	BB	AA	BB	AA	AA	BB
3028692|F|0--25:C>T_6B	6B	22.6441	BB	AA	BB	BB	AA	BB	AA	AA	AA	AA	BB	BB	AA	BB	AA	BB	BB	AA	BB	AA	BB	AA	BB	BB	BB	BB	AA	BB	AA	BB	BB	BB	BB	AA	AA	AA	AA	BB	AA	BB	BB	BB	-	BB	AA	AA	BB
1106454|F|0--59:C>T_6B	6B	23.6002	BB	AA	BB	BB	AA	BB	AA	AA	AA	AA	BB	BB	AA	BB	AA	BB	BB	AA	BB	AA	BB	AA	BB	BB	BB	BB	AA	BB	AA	BB	BB	BB	BB	AA	AA	AA	AA	BB	AA	BB	BB	BB	AA	BB	AA	AA	BB
3026703|F|0--14:G>T_6B	6B	23.7342	BB	AA	BB	BB	AA	BB	AA	AA	AA	AA	BB	BB	AA	BB	AA	BB	BB	AA	BB	AA	BB	AA	BB	BB	BB	BB	AA	BB	AA	BB	BB	BB	BB	AA	AA	AA	AA	BB	AA	BB	BB	BB	AA	BB	AA	AA	BB
3533860|F|0--51:A>C_6B	6B	24.2748	BB	AA	BB	BB	AA	BB	AA	AA	AA	AA	BB	BB	AA	BB	AA	BB	BB	AA	BB	AA	BB	AA	BB	BB	BB	BB	AA	BB	AA	BB	BB	BB	BB	AA	AA	AA	AA	BB	AA	BB	BB	BB	AA	BB	AA	AA	BB
1165009|F|0--44:T>C_6B	6B	29.2915	BB	AA	AA	BB	AA	BB	AA	AA	AA	AA	AA	BB	AA	BB	AA	BB	BB	AA	AA	AA	BB	AA	BB	AA	BB	BB	AA	BB	AA	BB	BB	BB	BB	AA	AA	AA	AA	BB	AA	BB	BB	BB	AA	BB	BB	AA	BB
1092421|F|0--18:A>G_6B	6B	31.3819	BB	AA	AA	BB	AA	BB	AA	AA	AA	BB	AA	BB	BB	BB	AA	BB	BB	AA	AA	AA	BB	AA	BB	AA	BB	BB	AA	BB	AA	BB	BB	BB	BB	AA	AA	AA	AA	BB	AA	BB	BB	BB	BB	BB	BB	AA	BB
10991440|F|0--12:T>G_6B	6B	33.3273	BB	AA	AA	BB	AA	AA	AA	AA	BB	BB	AA	BB	BB	BB	AA	BB	AA	AA	BB	AA	BB	AA	BB	AA	BB	BB	AA	BB	AA	BB	BB	BB	BB	AA	AA	AA	AA	BB	AA	BB	BB	BB	BB	BB	BB	AA	BB
4993477|F|0--20:C>T_6B	6B	34.5604	AA	AA	AA	BB	AA	BB	AA	AA	BB	BB	AA	BB	BB	BB	AA	BB	AA	AA	BB	AA	BB	AA	BB	AA	BB	BB	AA	BB	AA	BB	BB	BB	BB	AA	AA	AA	AA	BB	AA	BB	BB	BB	BB	BB	BB	AA	BB
1117688|F|0--18:A>G_6B	6B	35.238	AA	AA	AA	BB	AA	BB	AA	AA	BB	BB	AA	BB	BB	BB	AA	BB	AA	AA	AA	AA	BB	AA	BB	AA	BB	BB	AA	BB	AA	BB	BB	BB	BB	AA	AA	AA	AA	BB	AA	BB	BB	BB	BB	BB	BB	AA	BB
1708133|F|0--12:T>A_6B	6B	36.0533	AA	AA	AA	BB	BB	BB	AA	AA	BB	BB	AA	BB	BB	BB	AA	BB	AA	AA	AA	AA	BB	AA	BB	AA	BB	BB	AA	BB	AA	BB	BB	BB	BB	AA	AA	AA	AA	BB	AA	BB	BB	BB	BB	BB	BB	AA	BB
978496|F|0--11:G>A_6B	6B	37.9987	AA	AA	AA	BB	BB	BB	AA	AA	BB	BB	AA	BB	BB	BB	AA	BB	AA	AA	AA	AA	BB	AA	BB	AA	BB	BB	AA	BB	AA	BB	BB	BB	BB	AA	AA	AA	AA	BB	AA	BB	BB	BB	BB	BB	AA	AA	BB
2251857|F|0--10:G>T_6B	6B	38.9525	AA	AA	AA	BB	BB	BB	AA	AA	BB	BB	AA	BB	BB	BB	AA	BB	AA	AA	AA	AA	BB	AA	BB	AA	BB	BB	AA	BB	AA	BB	BB	BB	BB	AA	AA	AA	AA	BB	AA	BB	BB	BB	BB	BB	AA	AA	BB
1724555|F|0--30:C>G_6B	6B	39.3568	AA	AA	AA	BB	BB	BB	AA	AA	BB	BB	AA	BB	BB	BB	AA	BB	AA	AA	AA	AA	BB	AA	BB	AA	BB	BB	AA	BB	AA	BB	BB	BB	BB	AA	AA	AA	AA	BB	AA	BB	BB	BB	BB	BB	AA	AA	BB
1121463|F|0--20:T>C_6B	6B	39.4909	AA	AA	AA	BB	BB	BB	AA	AA	BB	AA	AA	BB	BB	BB	AA	BB	AA	AA	AA	AA	BB	AA	BB	AA	BB	BB	AA	BB	AA	BB	BB	BB	BB	AA	AA	AA	AA	BB	AA	BB	BB	BB	BB	BB	AA	AA	BB
1129678|F|0--52:C>G_6B	6B	39.6249	AA	AA	AA	BB	BB	BB	AA	AA	BB	AA	AA	BB	BB	BB	AA	BB	AA	AA	AA	AA	BB	AA	BB	AA	BB	BB	AA	BB	AA	BB	BB	BB	BB	AA	AA	AA	AA	BB	AA	BB	BB	BB	BB	BB	AA	AA	BB
1094631|F|0--27:G>C_6B	6B	40.0292	AA	AA	AA	BB	BB	BB	AA	AA	BB	AA	AA	BB	BB	BB	AA	BB	AA	AA	AA	AA	BB	AA	BB	AA	BB	BB	AA	BB	AA	BB	BB	BB	BB	AA	AA	AA	AA	BB	AA	BB	BB	BB	BB	BB	AA	AA	BB
2277902|F|0--52:C>G_6B	6B	40.2981	AA	AA	AA	BB	BB	BB	AA	AA	BB	AA	AA	BB	BB	BB	AA	BB	AA	AA	AA	AA	BB	AA	BB	AA	BB	BB	AA	BB	AA	BB	BB	BB	BB	AA	AA	AA	AA	BB	AA	BB	BB	BB	BB	BB	AA	AA	BB
1074934|F|0--6:C>T_6B	6B	41.9561	AA	AA	BB	BB	BB	BB	AA	AA	BB	AA	AA	BB	BB	BB	AA	BB	AA	AA	BB	AA	BB	AA	BB	AA	BB	BB	AA	BB	AA	BB	BB	BB	BB	AA	AA	AA	BB	BB	AA	BB	BB	BB	BB	BB	AA	AA	BB
3020831|F|0--20:C>T_6B	6B	42.2249	AA	AA	BB	BB	BB	BB	AA	AA	BB	AA	AA	BB	BB	BB	AA	BB	AA	AA	BB	AA	BB	AA	BB	AA	BB	BB	AA	BB	AA	BB	BB	BB	BB	AA	AA	AA	BB	BB	AA	BB	BB	BB	BB	BB	AA	AA	BB
1236326|F|0--5:A>C_6B	6B	42.359	AA	AA	BB	BB	BB	BB	AA	AA	BB	AA	AA	BB	BB	BB	AA	BB	AA	AA	BB	AA	BB	AA	BB	AA	BB	BB	AA	BB	AA	BB	BB	BB	BB	AA	AA	AA	BB	BB	AA	BB	BB	BB	BB	BB	AA	AA	BB
1695331|F|0--51:T>G_6B	6B	43.733	AA	AA	BB	BB	BB	BB	AA	AA	BB	AA	AA	BB	BB	BB	AA	BB	AA	AA	BB	AA	BB	AA	BB	AA	BB	BB	AA	BB	AA	BB	BB	BB	BB	AA	AA	BB	BB	BB	AA	BB	BB	BB	BB	BB	AA	AA	BB
1328997|F|0--12:C>T_6B	6B	44.4657	AA	AA	BB	BB	BB	BB	AA	AA	BB	AA	AA	BB	BB	BB	AA	BB	AA	AA	BB	AA	BB	AA	BB	AA	BB	-	AA	BB	AA	BB	BB	BB	BB	AA	AA	BB	BB	BB	AA	BB	BB	BB	BB	BB	AA	AA	BB
1262365|F|0--29:G>C_6B	6B	44.8088	AA	AA	BB	BB	BB	BB	AA	AA	BB	AA	AA	BB	BB	BB	AA	BB	AA	AA	BB	AA	AA	AA	BB	AA	BB	BB	AA	BB	AA	BB	-	BB	BB	AA	AA	BB	-	BB	AA	BB	BB	BB	BB	BB	AA	AA	BB
1151673|F|0--64:C>G_6B	6B	45.5159	AA	AA	BB	BB	BB	BB	AA	AA	BB	AA	AA	BB	BB	BB	AA	BB	AA	AA	BB	AA	AA	AA	BB	AA	BB	BB	AA	BB	AA	BB	BB	BB	BB	AA	AA	BB	BB	BB	AA	BB	BB	BB	BB	BB	BB	AA	BB
1201186|F|0--28:C>G_6B	6B	45.9203	AA	AA	BB	BB	BB	BB	AA	AA	BB	AA	AA	BB	BB	BB	AA	BB	AA	AA	BB	AA	AA	AA	BB	AA	BB	BB	AA	BB	AA	BB	BB	BB	BB	AA	AA	AA	BB	BB	AA	BB	BB	BB	BB	BB	BB	AA	BB
1092700|F|0--21:G>C_6B	6B	47.7216	AA	AA	BB	BB	BB	BB	AA	AA	BB	AA	AA	BB	BB	BB	AA	BB	AA	AA	BB	AA	AA	AA	BB	AA	BB	BB	AA	BB	AA	BB	BB	BB	BB	AA	AA	AA	BB	BB	AA	BB	BB	BB	BB	BB	BB	AA	BB
1076276|F|0--29:T>C_6B	6B	48.5369	AA	AA	BB	BB	BB	BB	AA	AA	BB	AA	AA	BB	BB	BB	AA	BB	AA	AA	BB	AA	AA	AA	BB	AA	BB	BB	AA	BB	AA	BB	BB	BB	BB	AA	AA	BB	BB	BB	AA	BB	BB	BB	BB	BB	BB	AA	BB
1106830|F|0--19:C>T_6B	6B	48.9412	AA	AA	BB	BB	BB	BB	AA	AA	BB	AA	AA	BB	BB	BB	AA	BB	AA	AA	BB	AA	AA	AA	BB	AA	BB	BB	AA	BB	AA	BB	BB	BB	BB	AA	AA	BB	BB	BB	AA	BB	BB	BB	BB	BB	BB	AA	BB
12769055|F|0--58:A>G_6B	6B	49.7565	AA	AA	BB	BB	BB	BB	AA	BB	BB	AA	AA	BB	AA	BB	AA	BB	AA	AA	BB	AA	AA	AA	BB	AA	BB	BB	AA	BB	AA	BB	AA	BB	BB	AA	AA	BB	BB	BB	AA	BB	BB	BB	BB	BB	BB	AA	BB
1061075|F|0--37:C>A_6B	6B	50.5718	BB	AA	BB	BB	BB	BB	AA	BB	BB	AA	AA	BB	AA	BB	AA	BB	AA	AA	BB	AA	AA	AA	BB	AA	BB	BB	AA	BB	AA	BB	AA	BB	BB	AA	AA	BB	BB	BB	AA	BB	BB	BB	BB	BB	BB	AA	BB
4910993|F|0--14:A>C_6B	6B	50.8406	BB	AA	BB	BB	BB	BB	AA	BB	BB	AA	AA	BB	AA	BB	AA	BB	AA	AA	BB	AA	AA	AA	BB	AA	BB	BB	AA	BB	AA	BB	AA	BB	BB	AA	AA	BB	BB	BB	AA	BB	BB	BB	BB	BB	BB	AA	BB
984306|F|0--19:G>C_6B	6B	50.9746	BB	AA	BB	BB	BB	BB	AA	BB	BB	AA	AA	BB	AA	BB	AA	BB	AA	AA	BB	AA	AA	AA	BB	AA	BB	BB	AA	BB	AA	BB	AA	BB	BB	AA	AA	BB	BB	BB	AA	BB	BB	BB	BB	BB	BB	AA	BB
998129|F|0--60:G>C_6B	6B	51.2435	BB	AA	BB	BB	BB	BB	AA	BB	BB	AA	AA	BB	AA	BB	AA	BB	AA	AA	BB	AA	AA	AA	BB	AA	BB	BB	AA	BB	AA	AA	AA	BB	BB	AA	AA	BB	BB	BB	AA	BB	BB	BB	BB	BB	BB	AA	BB
1307326|F|0--22:G>A_6B	6B	51.3775	BB	AA	BB	BB	BB	BB	AA	BB	BB	AA	AA	BB	AA	BB	AA	BB	AA	AA	BB	AA	AA	AA	BB	AA	BB	BB	AA	BB	AA	AA	AA	BB	BB	AA	AA	BB	BB	BB	AA	BB	BB	BB	BB	BB	BB	AA	BB
1271321|F|0--21:C>T_6B	6B	51.5116	BB	AA	BB	BB	BB	BB	AA	BB	BB	AA	AA	BB	AA	BB	AA	BB	AA	AA	BB	AA	AA	AA	BB	AA	BB	BB	AA	BB	AA	AA	AA	BB	BB	AA	AA	BB	BB	BB	AA	BB	BB	BB	BB	BB	BB	BB	BB
1142155|F|0--27:C>G_6B	6B	51.6456	BB	AA	BB	BB	BB	BB	AA	BB	BB	AA	AA	BB	AA	BB	AA	BB	AA	AA	BB	AA	AA	AA	BB	AA	BB	BB	AA	BB	AA	AA	AA	BB	BB	AA	AA	BB	BB	BB	AA	BB	BB	BB	BB	BB	BB	BB	BB
3937408|F|0--24:T>G_6B	6B	60.1646	BB	AA	BB	BB	AA	BB	BB	BB	BB	AA	AA	BB	AA	BB	AA	BB	AA	BB	AA	AA	AA	AA	BB	AA	BB	BB	AA	BB	AA	AA	AA	AA	AA	BB	AA	BB	BB	BB	AA	BB	BB	BB	BB	BB	AA	BB	BB
3937408|F|0--26:C>T_6B	6B	60.1646	BB	AA	BB	BB	AA	BB	BB	BB	BB	AA	AA	BB	AA	BB	AA	BB	AA	BB	AA	AA	AA	AA	BB	AA	BB	BB	AA	BB	AA	AA	AA	AA	AA	BB	AA	BB	BB	BB	AA	BB	BB	BB	BB	BB	AA	BB	BB
1223881|F|0--57:G>T_6B	6B	62.4007	BB	AA	BB	BB	AA	BB	BB	BB	BB	AA	AA	BB	AA	BB	AA	BB	AA	BB	AA	AA	BB	AA	BB	AA	BB	BB	AA	BB	AA	AA	AA	AA	AA	BB	AA	BB	AA	BB	AA	BB	BB	-	BB	AA	AA	BB	BB
5581586|F|0--32:T>G_6B	6B	62.805	BB	AA	BB	BB	AA	BB	BB	BB	BB	AA	AA	BB	AA	BB	AA	BB	AA	BB	AA	AA	BB	AA	BB	AA	BB	BB	AA	BB	AA	AA	AA	AA	AA	BB	AA	BB	AA	BB	AA	BB	BB	BB	BB	AA	AA	BB	BB
1122935|F|0--15:T>A_6B	6B	62.9391	BB	AA	BB	BB	AA	BB	BB	BB	BB	AA	AA	BB	AA	BB	AA	BB	AA	BB	AA	AA	BB	AA	BB	AA	BB	BB	AA	BB	AA	AA	AA	AA	-	BB	AA	BB	AA	BB	AA	BB	BB	BB	BB	AA	AA	BB	BB
1090462|F|0--29:C>A_6B	6B	65.4693	BB	AA	BB	BB	AA	BB	BB	BB	BB	AA	AA	BB	AA	BB	AA	BB	AA	BB	AA	AA	BB	AA	BB	AA	BB	BB	AA	BB	AA	AA	AA	AA	AA	BB	AA	BB	AA	BB	AA	BB	BB	BB	BB	AA	AA	BB	BB
4992135|F|0--12:A>G_6B	6B	65.6034	BB	AA	BB	BB	AA	BB	BB	BB	BB	AA	AA	BB	AA	BB	AA	BB	AA	BB	AA	AA	BB	AA	BB	AA	BB	BB	AA	BB	AA	AA	AA	AA	AA	BB	AA	BB	AA	BB	AA	BB	BB	BB	BB	AA	AA	BB	BB
3022065|F|0--21:G>C_6B	6B	68.282	BB	AA	BB	BB	AA	BB	BB	BB	BB	AA	AA	BB	AA	BB	AA	BB	AA	BB	AA	AA	BB	AA	BB	AA	BB	AA	AA	BB	AA	AA	BB	AA	AA	BB	AA	BB	AA	BB	AA	BB	BB	BB	BB	AA	AA	BB	BB
3955857|F|0--45:C>T_6B	6B	70.3749	BB	AA	BB	BB	AA	BB	BB	BB	BB	AA	AA	BB	AA	BB	AA	BB	AA	BB	AA	AA	BB	AA	BB	AA	BB	AA	AA	BB	AA	AA	BB	AA	AA	BB	AA	BB	AA	BB	AA	BB	BB	BB	BB	AA	AA	BB	BB
979090|F|0--62:A>C_6B	6B	70.646	BB	AA	BB	BB	AA	BB	BB	BB	BB	AA	AA	BB	AA	BB	AA	BB	AA	BB	AA	AA	BB	AA	BB	AA	BB	AA	AA	BB	AA	AA	BB	AA	AA	BB	AA	BB	AA	BB	AA	BB	BB	BB	BB	AA	AA	BB	BB
2262703|F|0--20:C>T_6B	6B	73.0288	BB	AA	BB	BB	AA	BB	BB	BB	BB	BB	AA	BB	AA	BB	AA	BB	AA	BB	AA	AA	BB	AA	BB	AA	BB	AA	AA	BB	AA	AA	BB	AA	AA	BB	AA	BB	AA	BB	AA	BB	BB	BB	BB	AA	AA	AA	BB
7344059|F|0--55:C>G_6B	6B	77.2639	BB	AA	BB	BB	AA	BB	BB	BB	BB	BB	AA	AA	AA	BB	AA	BB	AA	AA	AA	AA	BB	AA	BB	AA	BB	AA	AA	BB	AA	AA	BB	AA	AA	BB	AA	BB	AA	BB	AA	BB	BB	BB	AA	AA	AA	AA	BB
1091352|F|0--23:G>T_6B	6B	86.1511	BB	AA	BB	AA	AA	BB	BB	AA	BB	BB	AA	AA	AA	BB	AA	BB	AA	AA	AA	AA	BB	AA	BB	AA	BB	AA	AA	AA	BB	AA	BB	AA	BB	BB	AA	BB	AA	AA	AA	AA	BB	BB	AA	AA	AA	AA	BB
1225936|F|0--40:T>G_6B	6B	92.168	BB	AA	BB	AA	AA	BB	AA	AA	BB	BB	AA	AA	AA	BB	AA	BB	BB	AA	AA	AA	BB	AA	BB	AA	BB	AA	AA	AA	BB	AA	BB	AA	BB	BB	AA	AA	BB	AA	AA	AA	BB	AA	AA	AA	AA	AA	AA
1027257|F|0--8:C>T_6B	6B	92.4368	BB	AA	BB	AA	AA	BB	AA	AA	BB	BB	AA	AA	AA	BB	AA	BB	BB	AA	AA	AA	BB	AA	BB	AA	BB	AA	AA	AA	BB	AA	BB	AA	BB	BB	AA	AA	BB	AA	AA	AA	BB	AA	AA	AA	AA	AA	AA
3938957|F|0--14:T>C_6B	6B	92.8412	BB	AA	BB	AA	AA	BB	AA	AA	BB	BB	AA	AA	AA	BB	AA	BB	BB	AA	AA	AA	BB	AA	BB	AA	BB	AA	AA	AA	BB	AA	BB	AA	BB	BB	AA	AA	BB	AA	AA	AA	BB	AA	AA	AA	AA	AA	AA
1281282|F|0--13:G>C_6B	6B	93.2667	BB	AA	BB	AA	AA	BB	AA	AA	BB	BB	AA	AA	AA	BB	AA	BB	BB	AA	AA	AA	BB	AA	BB	AA	BB	AA	AA	AA	BB	AA	BB	AA	BB	BB	AA	AA	BB	AA	AA	AA	BB	AA	AA	AA	AA	AA	AA
1201298|F|0--23:T>C_6B	6B	94.9025	BB	AA	BB	AA	AA	BB	AA	AA	BB	BB	AA	AA	AA	BB	AA	BB	AA	AA	AA	AA	BB	AA	BB	AA	BB	AA	AA	AA	BB	AA	BB	AA	BB	BB	AA	AA	BB	AA	AA	AA	BB	AA	AA	AA	AA	AA	AA
1152180|F|0--33:A>G_6B	6B	95.0366	BB	AA	BB	AA	AA	BB	AA	AA	BB	BB	AA	AA	AA	BB	AA	BB	AA	AA	AA	AA	BB	AA	BB	AA	BB	AA	AA	AA	BB	AA	BB	AA	BB	BB	AA	AA	BB	AA	AA	AA	BB	AA	AA	AA	AA	AA	AA
1209110|F|0--9:T>C_6B	6B	95.1706	BB	AA	BB	AA	AA	BB	AA	AA	BB	BB	AA	AA	AA	BB	AA	BB	AA	AA	AA	AA	BB	AA	BB	AA	BB	AA	AA	AA	BB	AA	BB	AA	BB	BB	AA	AA	BB	AA	AA	AA	BB	AA	AA	AA	AA	AA	AA
1220436|F|0--27:T>C_6B	6B	95.4394	BB	AA	BB	AA	AA	BB	AA	AA	BB	BB	AA	AA	AA	BB	AA	BB	AA	AA	AA	AA	BB	AA	BB	AA	BB	AA	AA	AA	BB	AA	BB	AA	BB	BB	AA	AA	BB	AA	AA	AA	BB	AA	AA	AA	AA	AA	AA
1094740|F|0--7:T>G_6B	6B	95.5735	BB	AA	BB	AA	AA	BB	AA	AA	BB	BB	AA	AA	AA	BB	AA	BB	AA	AA	AA	AA	BB	AA	BB	AA	BB	AA	AA	AA	BB	AA	BB	AA	BB	BB	AA	AA	BB	AA	AA	AA	BB	AA	AA	AA	AA	AA	AA
3024712|F|0--6:G>T_7B	7B	0	AA	BB	AA	AA	AA	BB	AA	BB	BB	BB	AA	BB	AA	BB	AA	AA	AA	AA	AA	AA	AA	BB	BB	AA	AA	BB	BB	BB	BB	BB	BB	AA	BB	BB	AA	AA	BB	BB	BB	BB	BB	BB	AA	BB	BB	AA	BB
1088677|F|0--7:C>T_7B	7B	0.81529	AA	BB	AA	AA	AA	BB	AA	BB	BB	BB	AA	AA	AA	BB	AA	AA	AA	AA	AA	AA	AA	BB	BB	AA	AA	BB	BB	BB	BB	BB	BB	AA	AA	BB	AA	AA	BB	BB	BB	BB	BB	BB	AA	AA	BB	AA	BB
1023712|F|0--6:T>C_7B	7B	2.61662	AA	BB	AA	AA	AA	BB	AA	BB	BB	BB	AA	AA	AA	BB	AA	AA	AA	AA	AA	AA	AA	BB	BB	AA	AA	BB	BB	BB	BB	BB	BB	AA	AA	BB	AA	AA	BB	BB	BB	BB	BB	BB	AA	AA	BB	AA	BB
1212536|F|0--60:G>A_7B	7B	2.88544	AA	BB	AA	AA	AA	BB	AA	BB	BB	BB	AA	AA	AA	BB	AA	AA	AA	AA	AA	AA	AA	BB	BB	AA	AA	BB	BB	BB	BB	BB	BB	AA	AA	BB	AA	AA	BB	BB	BB	BB	BB	BB	AA	AA	BB	AA	BB
1090158|F|0--51:T>G_7B	7B	3.97851	AA	BB	AA	AA	AA	BB	AA	BB	BB	AA	AA	AA	AA	BB	AA	AA	AA	AA	AA	AA	AA	BB	AA	AA	AA	BB	BB	BB	BB	BB	BB	AA	AA	BB	AA	AA	BB	BB	AA	BB	BB	BB	AA	AA	BB	AA	BB
994810|F|0--28:C>T_7B	7B	11.5749	AA	AA	AA	AA	AA	BB	AA	BB	BB	AA	AA	AA	AA	BB	AA	AA	AA	AA	AA	AA	AA	BB	AA	AA	AA	AA	BB	BB	BB	BB	BB	AA	AA	BB	AA	AA	BB	AA	AA	BB	BB	BB	AA	AA	BB	AA	BB
1201922|F|0--7:A>G_7B	7B	11.7089	AA	AA	AA	AA	AA	BB	AA	BB	BB	AA	AA	AA	AA	BB	AA	AA	AA	AA	AA	AA	AA	BB	AA	AA	AA	AA	BB	BB	BB	BB	BB	AA	AA	BB	AA	AA	BB	AA	AA	BB	BB	BB	AA	AA	BB	AA	BB
4989132|F|0--5:T>C_7B	7B	13.367	AA	AA	AA	AA	AA	AA	AA	BB	BB	AA	AA	AA	AA	BB	AA	AA	AA	AA	AA	AA	AA	BB	AA	AA	AA	AA	BB	BB	BB	BB	BB	AA	AA	BB	AA	AA	AA	AA	AA	BB	BB	BB	AA	AA	BB	AA	BB
1149356|F|0--49:G>C_7B	7B	15.6031	AA	AA	AA	AA	AA	AA	AA	BB	BB	AA	AA	AA	AA	BB	BB	AA	AA	AA	AA	AA	AA	BB	AA	AA	AA	AA	BB	BB	BB	BB	AA	AA	AA	BB	AA	AA	AA	AA	AA	BB	BB	BB	BB	AA	BB	AA	BB
1227937|F|0--58:A>G_7B	7B	15.7372	AA	AA	AA	BB	AA	AA	AA	BB	BB	AA	AA	AA	AA	BB	BB	AA	AA	AA	AA	AA	AA	BB	AA	AA	AA	AA	BB	BB	BB	BB	AA	AA	AA	BB	AA	AA	AA	AA	AA	BB	BB	BB	BB	AA	BB	AA	BB
4910991|F|0--29:A>G_7B	7B	16.0083	AA	AA	AA	BB	AA	AA	AA	BB	BB	AA	BB	AA	AA	BB	BB	AA	AA	AA	AA	AA	AA	BB	AA	AA	AA	AA	BB	BB	BB	BB	AA	AA	AA	-	AA	AA	AA	AA	AA	BB	BB	BB	BB	AA	BB	AA	BB
1216942|F|0--5:A>C_7B	7B	16.5513	AA	AA	AA	BB	AA	AA	AA	BB	BB	AA	BB	AA	AA	BB	BB	AA	AA	AA	AA	AA	AA	BB	AA	AA	AA	AA	BB	BB	BB	BB	AA	AA	AA	BB	AA	AA	-	AA	AA	BB	BB	BB	BB	AA	BB	AA	BB
1726690|F|0--18:T>C_7B	7B	16.6855	AA	AA	AA	BB	AA	AA	AA	BB	BB	AA	BB	AA	AA	BB	BB	AA	AA	AA	AA	AA	AA	BB	AA	AA	AA	AA	BB	BB	BB	BB	AA	AA	AA	BB	AA	AA	AA	AA	AA	BB	BB	BB	BB	AA	BB	AA	BB
998801|F|0--38:T>C_7B	7B	18.4868	AA	AA	AA	BB	AA	BB	AA	BB	BB	AA	BB	AA	AA	BB	BB	AA	AA	AA	AA	AA	AA	BB	AA	AA	AA	AA	BB	BB	BB	BB	AA	AA	AA	BB	BB	AA	AA	AA	AA	BB	BB	BB	BB	AA	BB	AA	BB
999514|F|0--27:T>G_7B	7B	21.017	AA	AA	AA	BB	BB	BB	AA	BB	BB	AA	BB	AA	AA	BB	BB	AA	AA	AA	AA	AA	AA	BB	AA	AA	AA	AA	BB	BB	BB	BB	AA	AA	AA	BB	BB	AA	AA	AA	AA	BB	BB	BB	BB	AA	BB	AA	BB
3024971|F|0--31:A>C_7B	7B	22.9625	BB	AA	AA	BB	BB	BB	AA	BB	BB	AA	BB	AA	AA	BB	BB	AA	AA	AA	AA	AA	AA	BB	AA	AA	AA	AA	BB	BB	BB	BB	AA	AA	AA	BB	BB	AA	AA	AA	AA	BB	BB	BB	BB	AA	BB	AA	BB
3027403|F|0--21:T>C_7B	7B	23.64	BB	AA	AA	BB	BB	BB	AA	BB	BB	AA	BB	AA	AA	BB	BB	AA	AA	AA	AA	AA	AA	BB	AA	AA	AA	AA	BB	BB	BB	BB	AA	AA	AA	BB	BB	AA	AA	AA	AA	BB	BB	BB	BB	AA	BB	AA	BB
990802|F|0--51:T>C_7B	7B	23.9088	BB	AA	AA	BB	BB	BB	AA	BB	BB	AA	BB	AA	AA	BB	BB	AA	AA	AA	AA	AA	AA	BB	AA	AA	AA	AA	BB	BB	BB	BB	AA	AA	AA	BB	BB	AA	AA	AA	AA	BB	BB	BB	BB	AA	BB	AA	BB
1089036|F|0--31:G>A_7B	7B	24.1777	BB	AA	AA	BB	BB	BB	AA	BB	BB	AA	BB	AA	AA	BB	BB	AA	AA	AA	AA	AA	AA	BB	AA	AA	AA	AA	BB	BB	BB	BB	AA	AA	AA	BB	BB	AA	AA	AA	AA	BB	BB	BB	BB	AA	BB	AA	BB
1032513|F|0--9:C>G_7B	7B	24.455	BB	AA	AA	BB	AA	BB	AA	BB	BB	AA	BB	AA	AA	BB	BB	AA	AA	AA	AA	AA	AA	BB	AA	AA	AA	AA	BB	BB	BB	BB	AA	AA	AA	BB	BB	AA	AA	AA	AA	BB	BB	BB	BB	AA	BB	AA	BB
7940592|F|0--5:G>C_7B	7B	25.1412	BB	AA	AA	BB	AA	BB	AA	BB	BB	AA	BB	AA	AA	BB	BB	AA	AA	AA	AA	AA	AA	BB	AA	AA	AA	AA	BB	BB	BB	BB	AA	AA	AA	BB	BB	AA	AA	AA	AA	BB	BB	BB	BB	AA	BB	AA	BB
1095079|F|0--40:G>C_7B	7B	25.6406	BB	AA	AA	BB	AA	BB	AA	BB	BB	AA	BB	AA	AA	BB	BB	AA	AA	AA	AA	AA	AA	BB	AA	AA	AA	AA	BB	BB	BB	BB	AA	AA	AA	BB	BB	AA	AA	AA	-	BB	BB	BB	BB	AA	BB	AA	BB
1109995|F|0--18:C>A_7B	7B	25.966	BB	AA	AA	BB	AA	BB	AA	BB	BB	AA	BB	AA	AA	BB	BB	AA	AA	AA	AA	AA	AA	BB	AA	AA	AA	AA	BB	BB	BB	BB	AA	AA	AA	BB	BB	AA	AA	AA	AA	BB	BB	BB	BB	AA	BB	AA	BB
1106053|F|0--40:T>G_7B	7B	27.0591	BB	AA	AA	BB	AA	BB	AA	BB	BB	AA	BB	AA	AA	BB	BB	AA	AA	AA	AA	AA	AA	BB	AA	AA	AA	AA	BB	BB	BB	BB	AA	AA	AA	BB	BB	AA	AA	AA	AA	BB	BB	BB	BB	AA	AA	AA	AA
1091711|F|0--38:C>G_7B	7B	27.1934	BB	AA	AA	BB	AA	BB	AA	BB	BB	AA	BB	AA	AA	BB	BB	AA	AA	AA	AA	AA	AA	BB	AA	AA	AA	AA	BB	BB	BB	BB	AA	AA	AA	BB	BB	AA	AA	AA	AA	BB	BB	BB	BB	AA	AA	AA	AA
1091779|F|0--57:A>T_7B	7B	27.8716	BB	AA	AA	BB	AA	BB	AA	BB	BB	AA	BB	AA	AA	BB	BB	AA	AA	AA	AA	AA	AA	BB	AA	AA	AA	AA	BB	BB	BB	BB	AA	AA	AA	BB	BB	AA	AA	AA	AA	BB	BB	BB	BB	AA	AA	AA	AA
979836|F|0--39:T>C_7B	7B	28.4132	BB	AA	AA	BB	AA	BB	AA	BB	BB	AA	BB	AA	AA	BB	BB	AA	AA	AA	AA	BB	AA	BB	AA	AA	AA	AA	BB	AA	BB	BB	-	AA	AA	BB	BB	AA	AA	AA	AA	BB	BB	BB	BB	AA	AA	AA	AA
1199819|F|0--63:G>T_7B	7B	28.6828	BB	AA	AA	BB	AA	BB	AA	BB	BB	AA	BB	AA	AA	BB	BB	AA	AA	AA	AA	BB	AA	BB	AA	AA	AA	AA	BB	AA	BB	BB	AA	AA	AA	BB	BB	AA	AA	AA	AA	BB	BB	BB	BB	AA	BB	AA	AA
3022595|F|0--8:C>G_7B	7B	30.4841	BB	AA	AA	BB	AA	BB	AA	BB	BB	AA	BB	AA	AA	BB	BB	AA	AA	AA	AA	BB	AA	BB	AA	AA	AA	AA	BB	AA	BB	BB	AA	AA	AA	AA	AA	AA	AA	AA	AA	BB	BB	BB	BB	AA	BB	AA	AA
1207913|F|0--62:G>C_7B	7B	32.7202	BB	AA	AA	BB	BB	BB	AA	BB	BB	BB	BB	AA	AA	BB	BB	AA	AA	AA	AA	BB	AA	BB	AA	AA	AA	AA	BB	AA	BB	BB	AA	AA	AA	AA	AA	BB	AA	AA	AA	BB	BB	BB	BB	AA	BB	AA	AA
1072473|F|0--5:A>T_7B	7B	33.1245	BB	AA	AA	BB	BB	BB	AA	BB	BB	BB	BB	AA	AA	BB	BB	AA	AA	AA	AA	BB	AA	BB	AA	AA	AA	AA	BB	AA	BB	BB	AA	AA	AA	AA	AA	BB	AA	AA	AA	BB	BB	BB	BB	AA	BB	AA	AA
1139869|F|0--29:T>G_7B	7B	35.3607	BB	AA	AA	BB	BB	BB	AA	BB	BB	BB	BB	AA	AA	BB	BB	AA	AA	AA	AA	BB	AA	AA	BB	AA	AA	AA	BB	AA	BB	BB	AA	AA	AA	AA	AA	BB	AA	BB	AA	BB	BB	BB	BB	AA	BB	AA	AA
1136152|F|0--11:G>A_7B	7B	35.6295	BB	AA	AA	BB	BB	BB	AA	BB	BB	BB	BB	AA	AA	BB	BB	AA	AA	AA	AA	BB	AA	AA	BB	AA	AA	AA	BB	AA	BB	BB	AA	AA	AA	AA	AA	BB	AA	BB	AA	BB	BB	BB	BB	AA	BB	AA	AA
3064941|F|0--45:G>A_7B	7B	36.17	BB	AA	AA	BB	BB	BB	AA	BB	BB	BB	BB	AA	AA	BB	BB	AA	AA	AA	AA	BB	AA	AA	BB	AA	AA	AA	BB	AA	BB	BB	AA	AA	AA	AA	AA	BB	AA	BB	AA	BB	BB	BB	BB	AA	AA	AA	AA
3957007|F|0--31:C>A_7B	7B	38.2604	BB	AA	AA	BB	BB	BB	AA	BB	BB	BB	BB	AA	AA	BB	BB	AA	AA	BB	AA	BB	AA	AA	BB	AA	AA	AA	BB	AA	BB	BB	AA	AA	AA	AA	AA	AA	AA	BB	AA	BB	BB	BB	BB	AA	AA	AA	AA
3064904|F|0--38:C>A_7B	7B	38.801	BB	AA	AA	BB	BB	BB	AA	BB	BB	BB	BB	AA	AA	BB	BB	AA	AA	BB	AA	BB	AA	AA	BB	AA	AA	AA	BB	AA	BB	BB	AA	AA	AA	AA	AA	AA	AA	BB	AA	BB	BB	BB	BB	AA	AA	AA	AA
3026578|F|0--13:C>G_7B	7B	38.935	BB	AA	AA	BB	BB	BB	AA	BB	BB	BB	BB	AA	AA	BB	BB	AA	AA	BB	AA	BB	AA	AA	BB	AA	AA	AA	BB	AA	BB	BB	AA	AA	AA	AA	AA	AA	AA	BB	AA	BB	BB	BB	BB	AA	AA	AA	AA
1059837|F|0--6:G>T_7B	7B	39.0691	BB	AA	AA	BB	BB	BB	AA	BB	BB	BB	BB	AA	AA	BB	BB	AA	AA	BB	AA	BB	AA	AA	BB	AA	AA	AA	BB	AA	BB	BB	AA	AA	AA	AA	AA	AA	AA	BB	AA	BB	BB	BB	BB	AA	AA	AA	AA
1089672|F|0--25:A>T_7B	7B	39.2031	BB	AA	AA	BB	BB	BB	AA	BB	BB	BB	BB	AA	AA	BB	BB	AA	AA	BB	AA	BB	AA	AA	BB	AA	AA	AA	BB	AA	BB	BB	AA	AA	AA	AA	AA	AA	AA	BB	AA	BB	BB	BB	BB	AA	AA	AA	AA
1102748|F|0--33:A>T_7B	7B	39.4719	BB	AA	AA	BB	BB	BB	AA	BB	BB	BB	BB	AA	AA	BB	BB	AA	AA	BB	AA	BB	AA	AA	BB	AA	AA	AA	BB	AA	BB	BB	AA	AA	AA	AA	AA	AA	AA	BB	AA	BB	BB	BB	BB	AA	AA	AA	AA
2277587|F|0--50:G>A_7B	7B	39.6134	BB	AA	AA	BB	BB	BB	AA	BB	BB	BB	BB	AA	AA	BB	BB	AA	AA	BB	AA	BB	AA	AA	BB	AA	-	AA	BB	AA	BB	BB	AA	AA	AA	-	AA	AA	-	BB	AA	BB	BB	BB	BB	AA	AA	AA	AA
3533051|F|0--10:T>G_7B	7B	40.0253	BB	AA	AA	BB	BB	BB	AA	BB	BB	BB	BB	AA	AA	BB	BB	AA	AA	BB	AA	BB	AA	AA	BB	AA	AA	AA	BB	AA	BB	BB	AA	AA	AA	AA	AA	AA	AA	BB	AA	BB	BB	BB	BB	AA	AA	AA	AA
1047178|F|0--21:G>C_7B	7B	40.1593	BB	AA	AA	BB	BB	BB	AA	BB	BB	BB	BB	AA	AA	BB	BB	AA	AA	BB	AA	BB	AA	AA	BB	AA	AA	AA	BB	AA	BB	BB	AA	AA	AA	AA	AA	AA	AA	BB	AA	BB	BB	BB	BB	AA	AA	AA	AA
1069812|F|0--11:C>G_7B	7B	40.5636	BB	AA	AA	BB	BB	BB	AA	AA	BB	BB	BB	AA	AA	BB	BB	AA	AA	BB	AA	BB	AA	AA	BB	AA	AA	AA	BB	AA	BB	BB	AA	AA	AA	AA	AA	AA	AA	BB	AA	BB	BB	BB	BB	AA	AA	AA	AA
1122524|F|0--27:A>C_7B	7B	40.8325	BB	AA	AA	BB	BB	BB	AA	AA	BB	BB	BB	AA	AA	BB	BB	AA	AA	BB	AA	BB	AA	AA	BB	AA	AA	AA	BB	AA	BB	BB	AA	AA	AA	AA	AA	AA	AA	BB	AA	BB	BB	BB	BB	AA	AA	AA	AA
5580995|F|0--18:T>C_7B	7B	42.3481	BB	AA	AA	BB	BB	BB	AA	AA	BB	BB	BB	AA	AA	BB	BB	AA	AA	AA	AA	BB	AA	AA	BB	AA	AA	AA	BB	AA	BB	BB	AA	AA	AA	AA	AA	AA	AA	BB	AA	BB	BB	BB	-	AA	AA	AA	AA
1127357|F|0--58:C>G_7B	7B	44.0666	BB	AA	AA	BB	BB	BB	AA	AA	BB	BB	BB	AA	AA	BB	BB	AA	AA	AA	AA	BB	AA	AA	BB	AA	AA	AA	BB	AA	-	BB	AA	AA	AA	AA	AA	AA	AA	BB	AA	AA	BB	BB	BB	AA	BB	AA	AA
3064364|F|0--33:G>T_7B	7B	45.2372	BB	AA	AA	BB	BB	BB	AA	AA	BB	BB	BB	AA	AA	BB	BB	AA	AA	AA	AA	BB	AA	AA	BB	AA	AA	AA	BB	BB	BB	BB	AA	AA	AA	AA	AA	AA	AA	BB	AA	AA	BB	BB	BB	AA	BB	AA	AA
1219153|F|0--6:C>A_7B	7B	51.0846	BB	AA	AA	BB	AA	BB	AA	AA	BB	BB	AA	AA	BB	BB	BB	AA	AA	AA	AA	BB	AA	AA	BB	AA	AA	AA	BB	BB	BB	BB	AA	AA	AA	BB	AA	AA	BB	BB	AA	BB	AA	BB	AA	AA	BB	AA	AA
1000140|F|0--25:C>G_7B	7B	52.886	BB	AA	AA	BB	AA	BB	AA	AA	BB	BB	AA	AA	BB	BB	BB	AA	AA	BB	AA	BB	AA	AA	BB	AA	AA	AA	BB	BB	BB	BB	AA	AA	AA	BB	AA	AA	BB	BB	BB	BB	AA	BB	AA	AA	BB	AA	AA
3222183|F|0--33:A>G_7B	7B	54.6873	BB	AA	AA	BB	AA	BB	AA	BB	BB	BB	AA	AA	BB	BB	BB	AA	AA	BB	AA	BB	BB	AA	BB	AA	AA	AA	BB	BB	BB	BB	AA	AA	BB	BB	AA	AA	BB	BB	BB	BB	AA	BB	AA	AA	BB	AA	AA
1707887|F|0--5:C>A_7B	7B	54.8213	BB	AA	AA	BB	AA	BB	AA	BB	BB	BB	AA	AA	BB	BB	BB	AA	AA	BB	AA	BB	BB	AA	BB	AA	AA	AA	BB	BB	BB	BB	AA	AA	BB	BB	AA	AA	BB	BB	BB	BB	AA	BB	AA	AA	BB	AA	AA
1126466|F|0--42:C>A_7B	7B	54.9554	BB	AA	AA	BB	AA	BB	AA	BB	BB	BB	AA	AA	BB	BB	BB	AA	AA	BB	AA	BB	BB	AA	BB	AA	AA	AA	BB	BB	BB	BB	AA	AA	BB	BB	AA	AA	BB	BB	BB	BB	AA	BB	AA	AA	BB	AA	AA
1216094|F|0--27:C>G_7B	7B	55.2242	BB	AA	AA	BB	AA	BB	AA	BB	BB	BB	AA	AA	BB	BB	BB	AA	AA	BB	AA	BB	BB	AA	BB	AA	AA	AA	BB	BB	BB	BB	AA	AA	BB	BB	AA	AA	BB	BB	BB	BB	AA	BB	AA	AA	BB	AA	AA
2328000|F|0--66:A>C_7B	7B	55.3583	BB	AA	AA	BB	AA	BB	AA	BB	BB	BB	AA	AA	BB	BB	BB	AA	AA	BB	AA	BB	BB	AA	BB	AA	AA	AA	BB	BB	BB	BB	AA	-	BB	BB	AA	AA	BB	BB	BB	BB	AA	BB	AA	AA	BB	AA	AA
3942463|F|0--24:A>G_7B	7B	55.4923	BB	AA	AA	BB	AA	BB	AA	BB	BB	BB	AA	AA	BB	BB	BB	AA	AA	BB	AA	BB	BB	AA	BB	AA	AA	AA	BB	BB	BB	BB	AA	AA	BB	BB	AA	AA	BB	BB	BB	BB	AA	BB	AA	AA	BB	AA	AA
1696673|F|0--33:G>C_7B	7B	55.6263	BB	AA	AA	BB	AA	BB	AA	BB	BB	BB	AA	AA	BB	BB	BB	AA	AA	BB	AA	BB	BB	AA	BB	AA	AA	AA	BB	BB	BB	BB	AA	AA	BB	BB	AA	AA	BB	BB	BB	BB	AA	BB	AA	AA	BB	AA	AA
1099572|F|0--35:T>C_7B	7B	57.4277	BB	AA	AA	BB	AA	BB	AA	BB	BB	BB	AA	AA	BB	BB	BB	AA	AA	BB	AA	BB	BB	AA	BB	AA	AA	AA	BB	BB	BB	BB	AA	AA	BB	BB	AA	AA	BB	BB	BB	BB	AA	BB	AA	AA	BB	AA	AA
1136410|F|0--58:A>G_7B	7B	59.403	BB	AA	AA	BB	AA	BB	AA	BB	BB	BB	AA	AA	BB	BB	BB	AA	AA	BB	AA	BB	BB	AA	BB	AA	AA	AA	BB	BB	BB	BB	AA	AA	BB	BB	AA	AA	BB	BB	BB	BB	AA	BB	AA	AA	BB	AA	AA
3951314|F|0--17:C>G_7B	7B	60.9479	BB	AA	AA	AA	AA	BB	AA	BB	BB	BB	AA	AA	BB	BB	BB	AA	AA	BB	AA	BB	BB	AA	BB	AA	AA	AA	BB	BB	BB	BB	AA	AA	BB	BB	AA	AA	BB	BB	BB	BB	AA	BB	AA	AA	BB	AA	AA
2276214|F|0--40:A>T_7B	7B	61.7632	BB	AA	AA	AA	AA	BB	AA	BB	BB	BB	AA	AA	BB	BB	BB	AA	AA	BB	AA	BB	BB	AA	BB	AA	AA	AA	BB	BB	BB	BB	AA	AA	BB	BB	AA	AA	BB	BB	BB	BB	AA	BB	AA	AA	BB	AA	AA
3024097|F|0--30:C>A_7B	7B	61.8973	BB	AA	AA	AA	AA	BB	AA	BB	BB	BB	AA	AA	BB	BB	BB	AA	AA	BB	AA	BB	BB	AA	BB	AA	AA	AA	BB	BB	BB	BB	AA	AA	BB	BB	AA	AA	BB	BB	BB	BB	AA	BB	AA	AA	BB	AA	AA
4404307|F|0--24:C>T_7B	7B	64.7251	BB	AA	AA	AA	BB	BB	AA	BB	BB	BB	AA	AA	BB	BB	BB	BB	AA	BB	AA	BB	BB	AA	BB	AA	AA	AA	BB	BB	BB	BB	AA	AA	BB	BB	AA	AA	BB	BB	BB	AA	AA	BB	AA	AA	BB	AA	AA
2264117|F|0--28:T>C_7B	7B	64.8592	BB	AA	AA	AA	BB	BB	AA	BB	BB	BB	AA	AA	BB	BB	BB	BB	AA	BB	AA	BB	BB	AA	BB	AA	AA	AA	BB	BB	BB	BB	AA	AA	BB	BB	AA	AA	BB	BB	BB	AA	AA	BB	AA	AA	BB	AA	AA
1125311|F|0--39:C>G_7B	7B	65.3997	BB	AA	AA	AA	BB	BB	AA	BB	BB	BB	AA	AA	BB	BB	BB	BB	AA	BB	AA	BB	BB	AA	BB	AA	AA	AA	BB	BB	BB	BB	AA	AA	BB	BB	AA	AA	BB	BB	BB	AA	AA	BB	AA	AA	BB	AA	AA
1246302|F|0--34:G>A_7B	7B	65.8041	BB	AA	AA	AA	BB	BB	AA	BB	BB	BB	AA	AA	BB	BB	BB	BB	AA	BB	AA	BB	BB	AA	BB	AA	AA	AA	BB	BB	BB	BB	AA	AA	BB	BB	AA	AA	BB	BB	BB	AA	AA	BB	AA	AA	BB	AA	AA
1150796|F|0--32:A>C_7B	7B	66.7579	BB	AA	AA	AA	BB	BB	AA	BB	BB	BB	AA	AA	BB	BB	BB	BB	AA	BB	AA	BB	BB	AA	BB	AA	AA	AA	BB	BB	BB	BB	AA	AA	BB	BB	AA	AA	BB	BB	BB	AA	AA	BB	AA	AA	BB	AA	AA
5580107|F|0--20:A>G_7B	7B	70.5005	BB	AA	AA	AA	BB	BB	AA	BB	BB	BB	AA	AA	BB	BB	BB	BB	AA	BB	AA	AA	BB	AA	BB	AA	AA	BB	BB	AA	BB	BB	AA	AA	BB	BB	AA	AA	BB	BB	BB	AA	AA	BB	AA	AA	BB	AA	AA
1198707|F|0--17:G>C_7B	7B	77.4496	BB	AA	AA	AA	AA	BB	AA	BB	BB	BB	AA	AA	BB	BB	AA	BB	AA	BB	AA	AA	BB	AA	BB	AA	AA	BB	AA	AA	BB	BB	BB	AA	AA	BB	AA	BB	BB	BB	BB	AA	AA	AA	AA	AA	BB	AA	AA
1112500|F|0--61:C>G_7B	7B	79.9198	BB	AA	AA	AA	AA	BB	AA	BB	BB	BB	AA	AA	BB	BB	AA	BB	AA	BB	AA	AA	BB	AA	BB	AA	AA	BB	AA	AA	BB	BB	BB	AA	AA	BB	AA	BB	BB	BB	BB	AA	AA	AA	AA	AA	BB	AA	AA
2253061|F|0--65:C>G_7B	7B	80.0539	BB	AA	AA	AA	AA	BB	AA	BB	BB	BB	AA	AA	BB	BB	AA	BB	AA	BB	AA	AA	BB	AA	BB	AA	AA	BB	AA	AA	BB	BB	BB	AA	AA	BB	AA	BB	BB	BB	BB	AA	AA	AA	AA	AA	BB	AA	AA
1231570|F|0--16:A>C_7B	7B	80.5946	BB	AA	AA	AA	AA	BB	AA	BB	BB	BB	AA	AA	BB	BB	AA	BB	AA	BB	AA	AA	BB	AA	BB	AA	AA	BB	AA	AA	BB	BB	BB	AA	AA	BB	AA	BB	BB	AA	BB	AA	AA	AA	AA	AA	BB	AA	AA
1112277|F|0--24:A>G_7B	7B	80.8635	BB	AA	AA	AA	AA	BB	AA	BB	BB	BB	AA	AA	BB	BB	AA	BB	AA	BB	AA	AA	BB	AA	BB	AA	AA	BB	AA	AA	BB	BB	BB	AA	AA	BB	AA	BB	BB	AA	BB	AA	AA	AA	AA	AA	BB	AA	AA
5582220|F|0--52:G>C_7B	7B	81.541	BB	AA	AA	AA	AA	BB	AA	BB	BB	BB	AA	AA	BB	BB	AA	BB	AA	BB	AA	AA	BB	AA	BB	AA	AA	BB	AA	AA	BB	BB	BB	AA	AA	BB	AA	BB	BB	AA	BB	AA	AA	AA	AA	AA	BB	AA	AA
5367829|F|0--10:G>T_7B	7B	82.0816	BB	AA	AA	AA	AA	BB	AA	BB	BB	BB	AA	AA	BB	BB	AA	BB	AA	BB	AA	AA	BB	AA	BB	AA	AA	BB	AA	AA	BB	BB	BB	AA	AA	BB	AA	BB	BB	AA	BB	AA	AA	AA	AA	AA	BB	AA	AA
[truncated: 327 more columns]
